# Supplementary material for: Atomic-precision Pt6 nanoclusters for enhanced hydrogen electro-oxidation
Source: Nat Commun. 2022 Mar 24;13:1596. doi: 10.1038/s41467-022-29276-7 (PMC8948276; doi:10.1038/s41467-022-29276-7)
Supplement: Supplementary file 5 — Source data [file 41467_2022_29276_MOESM5_ESM.xlsx]

## Sheet: Fig. 1b
UV-vis absorption spectrum
Pt6NCs		PPh3
Wavelength (nm)	Absorbance	Wavelength (nm)	Absorbance
290	1.861	290	3.037
291	1.831	291	2.981
292	1.791	292	3.181
293	1.749	293	3.072
294	1.719	294	2.928
295	1.688	295	2.863
296	1.658	296	2.755
297	1.629	297	2.6
298	1.602	298	2.435
299	1.574	299	2.247
300	1.555	300	2.029
301	1.532	301	1.845
302	1.513	302	1.666
303	1.495	303	1.482
304	1.476	304	1.32
305	1.461	305	1.174
306	1.448	306	1.031
307	1.437	307	0.897
308	1.423	308	0.784
309	1.414	309	0.685
310	1.404	310	0.597
311	1.394	311	0.516
312	1.389	312	0.445
313	1.378	313	0.382
314	1.374	314	0.329
315	1.364	315	0.284
316	1.361	316	0.243
317	1.36	317	0.208
318	1.356	318	0.177
319	1.353	319	0.151
320	1.346	320	0.128
321	1.341	321	0.108
322	1.341	322	0.091
323	1.336	323	0.077
324	1.333	324	0.065
325	1.333	325	0.055
326	1.326	326	0.046
327	1.32	327	0.039
328	1.318	328	0.033
329	1.315	329	0.027
330	1.311	330	0.023
331	1.306	331	0.02
332	1.303	332	0.016
333	1.3	333	0.014
334	1.297	334	0.012
335	1.293	335	0.009
336	1.289	336	0.008
337	1.282	337	0.007
338	1.28	338	0.006
339	1.274	339	0.004
340	1.272	340	0.004
341	1.269	341	0.003
342	1.264	342	0.003
343	1.263	343	0.002
344	1.257	344	0.002
345	1.252	345	0.001
346	1.247	346	0.002
347	1.244	347	0.001
348	1.238	348	0.001
349	1.233	349	0.001
350	1.227	350	0.001
351	1.225	351	0.001
352	1.221	352	0.001
353	1.217	353	0.001
354	1.21	354	0.001
355	1.206	355	0.001
356	1.202	356	0.001
357	1.197	357	0.001
358	1.194	358	0.001
359	1.189	359	0.001
360	1.186	360	0.001
361	1.182	361	0.001
362	1.178	362	0.001
363	1.174	363	0.001
364	1.172	364	0.001
365	1.168	365	0.001
366	1.166	366	0
367	1.162	367	0
368	1.159	368	0
369	1.157	369	0
370	1.154	370	0
371	1.153	371	0
372	1.151	372	0
373	1.146	373	0
374	1.145	374	0
375	1.143	375	0
376	1.141	376	0
377	1.139	377	0
378	1.137	378	0
379	1.135	379	0
380	1.135	380	0
381	1.132	381	0
382	1.129	382	0
383	1.128	383	0
384	1.126	384	0
385	1.124	385	0
386	1.122	386	0
387	1.12	387	0
388	1.117	388	0
389	1.115	389	0
390	1.113	390	0
391	1.111	391	0
392	1.109	392	0
393	1.106	393	0
394	1.103	394	0
395	1.101	395	0
396	1.098	396	0
397	1.095	397	0
398	1.093	398	0
399	1.089	399	0
400	1.086	400	0
401	1.084	401	0
402	1.08	402	0
403	1.077	403	0
404	1.074	404	0
405	1.071	405	0
406	1.068	406	0
407	1.064	407	0
408	1.061	408	0
409	1.057	409	0
410	1.055	410	0
411	1.051	411	0
412	1.048	412	0
413	1.044	413	0
414	1.041	414	0
415	1.038	415	0
416	1.034	416	0
417	1.029	417	0
418	1.025	418	-0.001
419	1.022	419	-0.001
420	1.019	420	0
421	1.016	421	0
422	1.013	422	0
423	1.01	423	0
424	1.007	424	0
425	1.003	425	-0.001
426	1.001	426	0
427	0.998	427	0
428	0.995	428	0
429	0.992	429	-0.001
430	0.989	430	0
431	0.986	431	-0.001
432	0.984	432	0
433	0.981	433	0
434	0.978	434	-0.001
435	0.975	435	-0.001
436	0.972	436	-0.001
437	0.969	437	0
438	0.967	438	0
439	0.964	439	0
440	0.962	440	0
441	0.959	441	0
442	0.956	442	0
443	0.954	443	0
444	0.952	444	0
445	0.949	445	-0.001
446	0.946	446	0
447	0.944	447	0
448	0.941	448	-0.001
449	0.939	449	0
450	0.937	450	-0.001
451	0.934	451	0
452	0.932	452	-0.001
453	0.93	453	-0.001
454	0.927	454	0
455	0.925	455	-0.001
456	0.923	456	-0.001
457	0.92	457	0
458	0.918	458	0
459	0.916	459	0
460	0.913	460	0
461	0.911	461	0
462	0.909	462	0
463	0.907	463	0
464	0.904	464	0
465	0.902	465	0
466	0.9	466	0
467	0.898	467	0
468	0.896	468	0
469	0.893	469	0
470	0.891	470	0
471	0.889	471	0
472	0.887	472	0
473	0.885	473	-0.001
474	0.882	474	-0.001
475	0.88	475	0
476	0.878	476	0
477	0.876	477	0
478	0.874	478	0
479	0.872	479	-0.001
480	0.869	480	-0.001
481	0.867	481	0
482	0.865	482	-0.001
483	0.863	483	-0.001
484	0.86	484	-0.001
485	0.858	485	-0.001
486	0.856	486	0
487	0.854	487	0
488	0.852	488	0
489	0.85	489	0
490	0.847	490	-0.001
491	0.845	491	0
492	0.843	492	0
493	0.841	493	0
494	0.839	494	0
495	0.837	495	0
496	0.834	496	0
497	0.832	497	0
498	0.83	498	0
499	0.828	499	0
500	0.826	500	0
501	0.824	501	0
502	0.821	502	0
503	0.819	503	0
504	0.817	504	-0.001
505	0.815	505	0
506	0.813	506	-0.001
507	0.811	507	0
508	0.808	508	0
509	0.806	509	0
510	0.804	510	0
511	0.802	511	0
512	0.8	512	0
513	0.798	513	0
514	0.796	514	0
515	0.794	515	0
516	0.791	516	0
517	0.789	517	0
518	0.787	518	0
519	0.785	519	0
520	0.783	520	0
521	0.781	521	0
522	0.779	522	0
523	0.777	523	0
524	0.775	524	-0.001
525	0.773	525	0
526	0.771	526	0
527	0.769	527	0
528	0.767	528	0
529	0.765	529	0
530	0.763	530	0
531	0.761	531	0
532	0.759	532	0
533	0.757	533	0
534	0.755	534	0
535	0.753	535	0
536	0.752	536	-0.001
537	0.752	537	0
538	0.75	538	0
539	0.749	539	0
540	0.747	540	0
541	0.745	541	0
542	0.743	542	0
543	0.741	543	0
544	0.739	544	0
545	0.737	545	0
546	0.735	546	0
547	0.734	547	0
548	0.732	548	0
549	0.73	549	0
550	0.728	550	0
551	0.727	551	0
552	0.725	552	0
553	0.723	553	0
554	0.721	554	0
555	0.719	555	0
556	0.718	556	0
557	0.716	557	0
558	0.714	558	0
559	0.712	559	0
560	0.71	560	0
561	0.709	561	0
562	0.707	562	0
563	0.705	563	0
564	0.703	564	0
565	0.702	565	0
566	0.7	566	0
567	0.698	567	0
568	0.697	568	0
569	0.695	569	0
570	0.693	570	0
571	0.692	571	0
572	0.69	572	0
573	0.688	573	0
574	0.687	574	0
575	0.685	575	0
576	0.683	576	0
577	0.682	577	0
578	0.68	578	0
579	0.678	579	0
580	0.677	580	0
581	0.675	581	0
582	0.674	582	0
583	0.672	583	0
584	0.671	584	0
585	0.669	585	0
586	0.667	586	0
587	0.666	587	0
588	0.664	588	0
589	0.663	589	0
590	0.661	590	0
591	0.66	591	0
592	0.658	592	0
593	0.657	593	0
594	0.655	594	0
595	0.653	595	0
596	0.652	596	0
597	0.651	597	0
598	0.649	598	0
599	0.647	599	0
600	0.646	600	0
601	0.644	601	0
602	0.643	602	0
603	0.642	603	0
604	0.64	604	0
605	0.638	605	0
606	0.637	606	0
607	0.636	607	0
608	0.634	608	0
609	0.632	609	0
610	0.631	610	0
611	0.63	611	0
612	0.628	612	0
613	0.627	613	0
614	0.625	614	0
615	0.624	615	0
616	0.622	616	0
617	0.621	617	0
618	0.62	618	0
619	0.618	619	0
620	0.617	620	0
621	0.615	621	0
622	0.614	622	0
623	0.613	623	0
624	0.611	624	0
625	0.61	625	0
626	0.609	626	0
627	0.607	627	0
628	0.606	628	0
629	0.605	629	0
630	0.603	630	0
631	0.602	631	0
632	0.601	632	0
633	0.599	633	0
634	0.598	634	0
635	0.596	635	0
636	0.595	636	0
637	0.594	637	0
638	0.593	638	0
639	0.592	639	0
640	0.59	640	0
641	0.589	641	0
642	0.588	642	0
643	0.586	643	0
644	0.585	644	0
645	0.584	645	0
646	0.582	646	0
647	0.581	647	0
648	0.58	648	0
649	0.579	649	0
650	0.578	650	0
651	0.576	651	0
652	0.575	652	0
653	0.574	653	0
654	0.573	654	0
655	0.571	655	0
656	0.57	656	0
657	0.569	657	0
658	0.568	658	0
659	0.567	659	0
660	0.566	660	0
661	0.564	661	0
662	0.563	662	0
663	0.562	663	0
664	0.561	664	0
665	0.559	665	0
666	0.558	666	0
667	0.557	667	0
668	0.556	668	0
669	0.555	669	0
670	0.554	670	0
671	0.553	671	0
672	0.551	672	0
673	0.55	673	0
674	0.549	674	0
675	0.548	675	0
676	0.547	676	0
677	0.546	677	0
678	0.545	678	0
679	0.544	679	0
680	0.542	680	0
681	0.541	681	0
682	0.54	682	0
683	0.539	683	0
684	0.538	684	0
685	0.537	685	0
686	0.536	686	0
687	0.535	687	0
688	0.534	688	0
689	0.533	689	0
690	0.532	690	0
691	0.531	691	0
692	0.529	692	0
693	0.528	693	0
694	0.527	694	0
695	0.526	695	0
696	0.525	696	0
697	0.524	697	0
698	0.523	698	0
699	0.522	699	0
700	0.521	700	0
701	0.52	701	0
702	0.519	702	0
703	0.518	703	0
704	0.517	704	0
705	0.516	705	0
706	0.515	706	0
707	0.514	707	0
708	0.513	708	0
709	0.512	709	0
710	0.511	710	0
711	0.51	711	0
712	0.509	712	0
713	0.508	713	0
714	0.507	714	0
715	0.506	715	0
716	0.505	716	0
717	0.504	717	0
718	0.503	718	0
719	0.502	719	0
720	0.501	720	0
721	0.5	721	0
722	0.499	722	0
723	0.498	723	0
724	0.497	724	0
725	0.496	725	0
726	0.495	726	0
727	0.494	727	0
728	0.493	728	0
729	0.492	729	0
730	0.491	730	0
731	0.49	731	0
732	0.489	732	0
733	0.489	733	0
734	0.487	734	0
735	0.487	735	0
736	0.486	736	0
737	0.485	737	0
738	0.484	738	0
739	0.483	739	0
740	0.482	740	0
741	0.481	741	0
742	0.48	742	0
743	0.479	743	0
744	0.479	744	0
745	0.478	745	0
746	0.477	746	0
747	0.476	747	0
748	0.475	748	0
749	0.474	749	0
750	0.473	750	0
751	0.472	751	0
752	0.471	752	0
753	0.471	753	0
754	0.47	754	0
755	0.469	755	0
756	0.468	756	0
757	0.467	757	0
758	0.466	758	0
759	0.465	759	0
760	0.464	760	0
761	0.465	761	0
762	0.464	762	0
763	0.463	763	0
764	0.462	764	0
765	0.461	765	0
766	0.461	766	0
767	0.46	767	0
768	0.459	768	0
769	0.458	769	0
770	0.457	770	0
771	0.456	771	0
772	0.456	772	0
773	0.455	773	0
774	0.454	774	0
775	0.453	775	0
776	0.452	776	0
777	0.452	777	0
778	0.451	778	0
779	0.45	779	0
780	0.449	780	0
781	0.448	781	0
782	0.447	782	0
783	0.447	783	0
784	0.446	784	0
785	0.445	785	0
786	0.444	786	0
787	0.444	787	0
788	0.443	788	0
789	0.442	789	0
790	0.441	790	0
791	0.44	791	0
792	0.44	792	0
793	0.439	793	0
794	0.438	794	0
795	0.437	795	0
796	0.437	796	0
797	0.436	797	0
798	0.435	798	0
799	0.434	799	0
800	0.433	800	0
801	0.433	801	0
802	0.432	802	0
803	0.431	803	0
804	0.43	804	0
805	0.429	805	0
806	0.429	806	0
807	0.428	807	0
808	0.427	808	0
809	0.427	809	0
810	0.426	810	0
811	0.425	811	0
812	0.424	812	0
813	0.424	813	0
814	0.423	814	0
815	0.422	815	0
816	0.421	816	0
817	0.421	817	0
818	0.42	818	0
819	0.419	819	0
820	0.419	820	0
821	0.418	821	0
822	0.417	822	0
823	0.417	823	0
824	0.416	824	0
825	0.415	825	0
826	0.414	826	0
827	0.414	827	0
828	0.413	828	0
829	0.412	829	0
830	0.411	830	0
831	0.411	831	0
832	0.41	832	0
833	0.41	833	0
834	0.409	834	0
835	0.408	835	0
836	0.408	836	0
837	0.407	837	0
838	0.406	838	0
839	0.405	839	0
840	0.405	840	0
841	0.404	841	0
842	0.403	842	0
843	0.403	843	0
844	0.402	844	0
845	0.402	845	0
846	0.401	846	0
847	0.4	847	0
848	0.4	848	0
849	0.399	849	0
850	0.398	850	0
851	0.398	851	0
852	0.397	852	0
853	0.396	853	0
854	0.396	854	0
855	0.395	855	0
856	0.394	856	0
857	0.394	857	0
858	0.393	858	0
859	0.393	859	0
860	0.392	860	0
861	0.391	861	0
862	0.391	862	0
863	0.39	863	0
864	0.39	864	0
865	0.389	865	0
866	0.388	866	0
867	0.388	867	0
868	0.387	868	0
869	0.387	869	0
870	0.386	870	0
871	0.385	871	0
872	0.385	872	0
873	0.384	873	0
874	0.384	874	0
875	0.383	875	0
876	0.382	876	0
877	0.382	877	0
878	0.381	878	0
879	0.381	879	0
880	0.38	880	0
881	0.379	881	0
882	0.379	882	0
883	0.378	883	0
884	0.377	884	0
885	0.376	885	0
886	0.376	886	0
887	0.375	887	0
888	0.375	888	0
889	0.374	889	0
890	0.373	890	0
891	0.373	891	0
892	0.372	892	0
893	0.371	893	0
894	0.371	894	0
895	0.37	895	0
896	0.369	896	0
897	0.369	897	0
898	0.368	898	0
899	0.367	899	0
900	0.366	900	0
901	0.366	901	0
902	0.365	902	0
903	0.364	903	0
904	0.364	904	0
905	0.363	905	0
906	0.362	906	0
907	0.361	907	0
908	0.361	908	0
909	0.36	909	0
910	0.36	910	0
911	0.359	911	0
912	0.359	912	0
913	0.359	913	0
914	0.358	914	0
915	0.358	915	0
916	0.358	916	0
917	0.357	917	0
918	0.356	918	0
919	0.356	919	0
920	0.355	920	0
921	0.355	921	0
922	0.354	922	0
923	0.354	923	0
924	0.353	924	0
925	0.353	925	0
926	0.352	926	0
927	0.352	927	0
928	0.351	928	0
929	0.351	929	0
930	0.35	930	0
931	0.35	931	0
932	0.349	932	0
933	0.349	933	0
934	0.348	934	0
935	0.348	935	0
936	0.348	936	0
937	0.347	937	0
938	0.347	938	0
939	0.346	939	0
940	0.346	940	0
941	0.346	941	0
942	0.345	942	0
943	0.345	943	0
944	0.345	944	0
945	0.344	945	0
946	0.344	946	0
947	0.344	947	0
948	0.344	948	0
949	0.343	949	0
950	0.343	950	0
951	0.343	951	0
952	0.342	952	0
953	0.342	953	0
954	0.341	954	0
955	0.341	955	0
956	0.34	956	0
957	0.34	957	0
958	0.339	958	0
959	0.339	959	0
960	0.338	960	0
961	0.338	961	0
962	0.338	962	0
963	0.338	963	0
964	0.337	964	0
965	0.337	965	0
966	0.337	966	0
967	0.336	967	0
968	0.336	968	0
969	0.336	969	0
970	0.335	970	0
971	0.335	971	0
972	0.334	972	0
973	0.334	973	0
974	0.333	974	0
975	0.333	975	0
976	0.332	976	0
977	0.332	977	0
978	0.331	978	0
979	0.331	979	0
980	0.331	980	0
981	0.33	981	0
982	0.33	982	0
983	0.329	983	0
984	0.328	984	0
985	0.328	985	0
986	0.327	986	0
987	0.327	987	0
988	0.326	988	0
989	0.326	989	0
990	0.325	990	0
991	0.325	991	0
992	0.324	992	0
993	0.323	993	0
994	0.323	994	0
995	0.322	995	0
996	0.322	996	0
997	0.321	997	0
998	0.321	998	0
999	0.32	999	0
1000	0.319	1000	0

## Sheet: Fig. 1c 
ESI-MS spectrum
Experimentally obtained (green curve)				Simulated obtained (black curve)
m/z	Intensity (a.u.)	m/z	Intensity (a.u.)	m/z	Intensity (a.u.)
1800.03	4.15385	2387.99	69.0769	2388	1.98571
1800.08	6.30769	2388.04	55.3846	2388.01	1.96694
1800.13	5.38462	2388.1	29.2308	2388.01	1.91235
1800.17	5.61538	2388.16	11.6154	2388.01	1.82791
1800.22	6.38462	2388.21	10.0769	2388.02	1.72186
1800.27	6.23077	2388.27	8.76923	2388.03	1.60294
1800.32	7.46154	2388.32	7.84615	2388.03	1.47896
1800.37	6.30769	2388.38	9.23077	2388.03	1.35604
1800.42	7.53846	2388.44	12.0769	2388.04	1.23844
1800.47	8.76923	2388.49	12.7692	2388.05	1.12875
1800.52	8.07692	2388.55	14.6923	2388.05	1.02824
1800.56	5.30769	2388.6	22.9231	2388.05	0.93729
1800.61	7.53846	2388.66	31.4615	2388.06	0.85567
1800.66	6.23077	2388.72	43.3077	2388.07	0.78281
1800.71	5.07692	2388.77	48.2308	2388.07	0.71799
1800.76	6.38462	2388.83	71.5385	2388.07	0.66039
1800.81	6.07692	2388.88	89.8461	2388.08	0.60923
1800.86	4.61538	2388.94	111.462	2388.09	0.56377
1800.9	2.46154	2389	96.3846	2388.09	0.52332
1800.95	4.46154	2389.05	58.1538	2388.09	0.48728
1801	4.61538	2389.11	31.8462	2388.1	0.45509
1801.05	4	2389.16	22.4615	2388.11	0.4263
1801.1	7.07692	2389.22	13.8461	2388.11	0.40047
1801.15	10.6923	2389.28	8.07692	2388.11	0.37727
1801.2	9.84615	2389.33	9	2388.12	0.35636
1801.24	12.1539	2389.39	11.2308	2388.12	0.33749
1801.29	7.69231	2389.44	16.4615	2388.13	0.32041
1801.34	5.84615	2389.5	20.0769	2388.14	0.30492
1801.39	6.92308	2389.56	29.5385	2388.14	0.29085
1801.44	7.07692	2389.61	35.6154	2388.14	0.27803
1801.49	6.46154	2389.67	47.6154	2388.15	0.26633
1801.54	8.30769	2389.72	70.8461	2388.16	0.25564
1801.58	7.46154	2389.78	92.3846	2388.16	0.24585
1801.63	4.53846	2389.84	112.692	2388.16	0.23687
1801.68	4.84615	2389.89	138	2388.17	0.22862
1801.73	3.07692	2389.95	147.615	2388.18	0.22103
1801.78	5.53846	2390	130.077	2388.18	0.21403
1801.83	6.30769	2390.06	92.4615	2388.18	0.20758
1801.88	3.76923	2390.12	47.8462	2388.19	0.20161
1801.92	4.30769	2390.17	24.3077	2388.2	0.19609
1801.97	4.15385	2390.23	13.4615	2388.2	0.19098
1802.02	6.38462	2390.28	11	2388.2	0.18625
1802.07	7.53846	2390.34	8.23077	2388.21	0.18185
1802.12	5.76923	2390.4	9.84615	2388.22	0.17777
1802.17	5.76923	2390.45	16.0769	2388.22	0.17398
1802.22	5.23077	2390.51	29.3077	2388.22	0.17046
1802.27	6.84615	2390.56	43.9231	2388.23	0.16718
1802.31	10.8461	2390.62	58.3077	2388.24	0.16413
1802.36	11.6923	2390.68	85.9231	2388.24	0.16129
1802.41	10.3077	2390.73	124.462	2388.24	0.15864
1802.46	7.76923	2390.79	161	2388.25	0.15618
1802.51	6.69231	2390.84	210.615	2388.3	0.13814
1802.56	7.07692	2390.9	229.308	2388.37	0.13039
1802.61	6.46154	2390.96	236.769	2388.45	0.13273
1802.65	4.76923	2391.01	195.692	2388.55	0.14935
1802.7	3.53846	2391.07	110.154	2388.64	0.18765
1802.75	2.92308	2391.12	55.9231	2388.72	0.25086
1802.8	2.53846	2391.18	34.6154	2388.78	0.35202
1802.85	4.23077	2391.24	24.8462	2388.78	0.36393
1802.9	3.84615	2391.29	20.3846	2388.79	0.37664
1802.95	2.38462	2391.35	15.7692	2388.79	0.3902
1802.99	4.07692	2391.4	15.3077	2388.8	0.4047
1803.04	7.15385	2391.46	20.1538	2388.8	0.42023
1803.09	7.15385	2391.52	36.1538	2388.81	0.43687
1803.14	6.15385	2391.57	64.1539	2388.81	0.45474
1803.19	6.15385	2391.63	102.769	2388.82	0.47396
1803.24	7.53846	2391.68	140.462	2388.82	0.49467
1803.29	9.61539	2391.74	190.231	2388.83	0.51702
1803.34	7.92308	2391.8	261.308	2388.83	0.54117
1803.38	8.30769	2391.85	365.615	2388.84	0.56734
1803.43	9	2391.91	437.923	2388.84	0.59574
1803.48	9.69231	2391.96	393.923	2388.85	0.62661
1803.53	7.84615	2392.02	271	2388.85	0.66025
1803.58	6.69231	2392.08	156.231	2388.86	0.69699
1803.63	4.30769	2392.13	80.3846	2388.86	0.73719
1803.68	4.07692	2392.19	39.4615	2388.87	0.78128
1803.72	3.84615	2392.24	24.7692	2388.87	0.82976
1803.77	5.69231	2392.3	24.7692	2388.88	0.88318
1803.82	8.38461	2392.36	22.8462	2388.88	0.9422
1803.87	5.23077	2392.41	24.3846	2388.89	1.00756
1803.92	2.76923	2392.47	34.5385	2388.89	1.08012
1803.97	4.76923	2392.52	70.3077	2388.9	1.16087
1804.02	4.23077	2392.58	117.231	2388.9	1.25096
1804.06	4.30769	2392.64	155.923	2388.91	1.35168
1804.11	7	2392.69	207.308	2388.91	1.46452
1804.16	5.76923	2392.75	304.846	2388.92	1.59119
1804.21	7.07692	2392.8	412.462	2388.92	1.73354
1804.26	8.76923	2392.86	534.462	2388.93	1.89367
1804.31	10.5385	2392.92	573.154	2388.93	2.07376
1804.36	9.76923	2392.97	545.077	2388.94	2.27606
1804.41	10.6923	2393.03	360.077	2388.94	2.50268
1804.45	11.7692	2393.08	175.231	2388.95	2.75528
1804.5	11.8461	2393.14	83.6923	2388.95	3.03465
1804.55	11.6154	2393.2	54.7692	2388.96	3.34001
1804.6	8.30769	2393.25	37.8462	2388.96	3.66815
1804.65	5.23077	2393.31	26.2308	2388.97	4.01236
1804.7	4.53846	2393.36	24.3846	2388.97	4.36135
1804.75	4.38462	2393.42	29	2388.98	4.69864
1804.79	6.30769	2393.48	57.3846	2388.98	5.00284
1804.84	6.07692	2393.53	109.846	2388.99	5.24964
1804.89	7.23077	2393.59	142.538	2388.99	5.4155
1804.94	6.23077	2393.64	196.769	2389	5.48353
1804.99	5.84615	2393.7	290.231	2389.01	5.43071
1805.04	4.15385	2393.76	425.538	2389.01	5.2775
1805.09	5.38462	2393.81	548	2389.01	5.04067
1805.14	6.76923	2393.87	748	2389.02	4.74329
1805.18	7.53846	2393.92	827.154	2389.03	4.40983
1805.23	8.69231	2393.98	681.692	2389.03	4.06219
1805.28	10.7692	2394.04	404.769	2389.03	3.71753
1805.33	10.2308	2394.09	198.385	2389.04	3.38778
1805.38	13.3077	2394.15	98.3846	2389.05	3.08017
1805.43	8.69231	2394.2	56.2308	2389.05	2.7983
1805.48	11.8461	2394.26	40.1538	2389.05	2.54321
1805.52	13.9231	2394.32	32.5385	2389.06	2.31426
1805.57	6.92308	2394.37	33.6154	2389.07	2.10987
1805.62	7.76923	2394.43	48.5385	2389.07	1.92798
1805.67	7.38462	2394.48	74.3846	2389.07	1.76634
1805.72	5.92308	2394.54	129.769	2389.08	1.62275
1805.77	6.23077	2394.6	180.692	2389.09	1.49511
1805.82	5.53846	2394.65	259.846	2389.09	1.38152
1805.87	5.38462	2394.71	352	2389.09	1.28025
1805.91	7.07692	2394.77	540.077	2389.1	1.18981
1805.96	4.84615	2394.82	746.462	2389.11	1.10887
1806.01	4.07692	2394.88	914.769	2389.11	1.03625
1806.06	2.61538	2394.93	921.231	2389.11	0.97096
1806.11	3.46154	2394.99	782.769	2389.12	0.91211
1806.16	4.76923	2395.05	462.538	2389.12	0.85896
1806.21	6.38462	2395.1	216.231	2389.13	0.81083
1806.25	6.61538	2395.16	98.9231	2389.14	0.76716
1806.3	6.46154	2395.21	65.4615	2389.14	0.72744
1806.35	8.61539	2395.27	47.6154	2389.14	0.69125
1806.4	7.84615	2395.33	38.0769	2389.15	0.6582
1806.45	8.46154	2395.38	39	2389.16	0.62796
1806.5	8.53846	2395.44	58.6923	2389.16	0.60024
1806.55	9.76923	2395.49	102	2389.16	0.57479
1806.6	11.8461	2395.55	156	2389.17	0.55138
1806.64	9.61539	2395.61	202.385	2389.18	0.52981
1806.69	5.46154	2395.66	286.385	2389.18	0.50991
1806.74	3.84615	2395.72	421.154	2389.18	0.49152
1806.79	3.69231	2395.77	575.923	2389.19	0.4745
1806.84	4.15385	2395.83	746.385	2389.2	0.45874
1806.89	4.76923	2395.89	1016.15	2389.2	0.44411
1806.94	4.92308	2395.94	1066.69	2389.2	0.43053
1806.98	5.07692	2396	784	2389.21	0.4179
1807.03	7.38462	2396.05	409.692	2389.22	0.40615
1807.08	9.23077	2396.11	197.385	2389.22	0.39521
1807.13	6.38462	2396.17	106.154	2389.22	0.38501
1807.18	7.07692	2396.22	66.6923	2389.23	0.37549
1807.23	8.15385	2396.28	53.2308	2389.24	0.36661
1807.28	8.53846	2396.33	50.5385	2389.24	0.35831
1807.33	10.8461	2396.39	42.7692	2389.24	0.35056
1807.37	9.61539	2396.45	61.3846	2389.25	0.34331
1807.42	10.0769	2396.5	96.5385	2389.3	0.28873
1807.47	7.76923	2396.56	156.308	2389.37	0.26131
1807.52	7	2396.62	205.462	2389.45	0.25934
1807.57	8.15385	2396.67	275.385	2389.55	0.29148
1807.62	8.46154	2396.73	390.923	2389.64	0.37502
1807.67	7.92308	2396.78	578.615	2389.72	0.51768
1807.72	5.53846	2396.84	779.462	2389.78	0.74911
1807.76	3.23077	2396.9	935.846	2389.78	0.77648
1807.81	2.61538	2396.95	914.769	2389.79	0.80568
1807.86	4.92308	2397.01	690.923	2389.79	0.83687
1807.91	6.84615	2397.06	356.231	2389.8	0.87023
1807.96	5.07692	2397.12	163.231	2389.8	0.90596
1808.01	7.23077	2397.18	86.2308	2389.81	0.94429
1808.06	9.07692	2397.23	63.6154	2389.81	0.98546
1808.1	5.61538	2397.29	47.0769	2389.82	1.02976
1808.15	5.23077	2397.34	46.8462	2389.82	1.0775
1808.2	7.84615	2397.4	46.4615	2389.83	1.12905
1808.25	10.2308	2397.46	57.3846	2389.83	1.18479
1808.3	9.46154	2397.51	104.308	2389.84	1.24518
1808.35	10.2308	2397.57	151.385	2389.84	1.31074
1808.4	12.6154	2397.62	186.231	2389.85	1.38205
1808.45	11.8461	2397.68	268.154	2389.85	1.45977
1808.49	15.4615	2397.74	373.308	2389.86	1.54465
1808.54	15.7692	2397.79	480	2389.86	1.63757
1808.59	9.61539	2397.85	624.385	2389.87	1.73952
1808.64	7	2397.9	762.308	2389.87	1.85162
1808.69	5	2397.96	714.692	2389.88	1.97518
1808.74	6.07692	2398.02	498.385	2389.88	2.11171
1808.79	6.69231	2398.07	254.692	2389.89	2.26294
1808.84	5.76923	2398.13	135.308	2389.89	2.43086
1808.88	5	2398.19	73.7692	2389.9	2.61776
1808.93	7.07692	2398.24	56	2389.9	2.82629
1808.98	4.30769	2398.3	50.2308	2389.91	3.05947
1809.03	5	2398.35	48.2308	2389.91	3.32077
1809.08	4.76923	2398.41	45.1538	2389.92	3.61408
1809.13	6.46154	2398.47	64.2308	2389.92	3.94377
1809.18	6.23077	2398.52	89	2389.93	4.31463
1809.22	5.23077	2398.58	117.154	2389.93	4.73178
1809.27	6.92308	2398.63	152.154	2389.94	5.20041
1809.32	8.46154	2398.69	209	2389.94	5.72539
1809.37	8.76923	2398.75	300	2389.95	6.3106
1809.42	11.4615	2398.8	415.462	2389.95	6.95784
1809.47	13.5385	2398.86	537.692	2389.96	7.66534
1809.52	10.6154	2398.91	587.615	2389.96	8.42564
1809.57	8.07692	2398.97	512.385	2389.97	9.22317
1809.61	7.23077	2399.03	358	2389.97	10.0318
1809.66	9.76923	2399.08	191.462	2389.98	10.8133
1809.71	8.61539	2399.14	101.308	2389.98	11.5181
1809.76	4.07692	2399.2	57.6154	2389.99	12.0898
1809.81	4.61538	2399.25	45.4615	2389.99	12.474
1809.86	4.46154	2399.31	41.7692	2390	12.6313
1809.91	5.30769	2399.36	36.6923	2390.01	12.5086
1809.96	3.92308	2399.42	37.7692	2390.01	12.1532
1810	3.84615	2399.48	53.9231	2390.01	11.6039
1810.05	3.61538	2399.53	88.3077	2390.02	10.9143
1810.1	4.15385	2399.59	114.462	2390.03	10.1411
1810.15	6.69231	2399.64	127.769	2390.03	9.33503
1810.2	9.23077	2399.7	163.154	2390.03	8.53585
1810.25	10.4615	2399.76	229.538	2390.04	7.77121
1810.3	12.7692	2399.81	299.462	2390.05	7.0579
1810.35	12.3846	2399.87	350	2390.05	6.40425
1810.39	12.0769	2399.92	408.692	2390.05	5.81266
1810.44	12.5385	2399.98	365.615	2390.06	5.28167
1810.49	9.69231	2400.04	227.692	2390.07	4.8076
1810.54	10	2400.09	108.692	2390.07	4.38567
1810.59	8	2400.15	68.2308	2390.07	4.01068
1810.64	9.07692	2400.2	52.1538	2390.08	3.67752
1810.69	10.7692	2400.26	49.4615	2390.09	3.38132
1810.74	9	2400.32	39.2308	2390.09	3.11769
1810.78	4.38462	2400.37	39	2390.09	2.88263
1810.83	3.38462	2400.43	43.8462	2390.1	2.67265
1810.88	5	2400.49	50.6923	2390.11	2.48468
1810.93	8	2400.54	69.6923	2390.11	2.316
1810.98	10.6923	2400.6	76.5385	2390.11	2.16431
1811.03	10.3077	2400.65	92.0769	2390.12	2.02755
1811.08	5.46154	2400.71	126	2390.12	1.90398
1811.13	5.30769	2400.77	163.462	2390.13	1.79205
1811.17	4.30769	2400.82	220.538	2390.14	1.69045
1811.22	8.76923	2400.88	263.154	2390.14	1.59802
1811.27	9.76923	2400.93	268.077	2390.14	1.51375
1811.32	12.8461	2400.99	220.077	2390.15	1.43676
1811.37	14.0769	2401.05	154.923	2390.16	1.36628
1811.42	14.6923	2401.1	86.0769	2390.16	1.30165
1811.47	11.8461	2401.16	44.2308	2390.16	1.24225
1811.52	9.46154	2401.22	37.3077	2390.17	1.18759
1811.56	9.53846	2401.27	39.3077	2390.18	1.13719
1811.61	9.46154	2401.33	38.7692	2390.18	1.09065
1811.66	10.1539	2401.38	35.3077	2390.18	1.04761
1811.71	9	2401.44	29.4615	2390.19	1.00775
1811.76	7.07692	2401.5	39.6923	2390.2	0.97078
1811.81	4.84615	2401.55	47.8462	2390.2	0.93645
1811.86	7.46154	2401.61	61.3846	2390.2	0.90453
1811.91	7.69231	2401.66	74.2308	2390.21	0.87483
1811.95	5.53846	2401.72	100.231	2390.22	0.84715
1812	4.23077	2401.78	127.154	2390.22	0.82134
1812.05	5	2401.83	147.538	2390.22	0.79724
1812.1	6.61538	2401.89	157.077	2390.23	0.77472
1812.15	5.92308	2401.94	174.462	2390.24	0.75367
1812.2	5.92308	2402	148.308	2390.24	0.73396
1812.25	6.92308	2402.06	95.6154	2390.24	0.71551
1812.3	6.23077	2402.11	49.9231	2390.25	0.69823
1812.34	8.23077	2402.17	36.3077	2390.3	0.56595
1812.39	9.30769	2402.23	28	2390.37	0.49412
1812.44	12.9231	2402.28	27.3846	2390.45	0.47678
1812.49	9.76923	2402.34	24.3077	2390.55	0.529
1812.54	8.53846	2402.39	27.6154	2390.64	0.68451
1812.59	7.38462	2402.45	34.3077	2390.72	0.95829
1812.64	9.38461	2402.51	29.4615	2390.78	1.40726
1812.69	7.07692	2402.56	34.1538	2390.78	1.46053
1812.73	4.92308	2402.62	49.6154	2390.79	1.51737
1812.78	4.92308	2402.67	57.6154	2390.79	1.57811
1812.83	5.76923	2402.73	61.8462	2390.8	1.6431
1812.88	6.53846	2402.79	76.0769	2390.8	1.71273
1812.93	8.69231	2402.84	92.6923	2390.81	1.78744
1812.98	6.69231	2402.9	108.077	2390.81	1.86773
1813.03	7.30769	2402.96	100.923	2390.82	1.95414
1813.08	6.30769	2403.01	83.3077	2390.82	2.04729
1813.12	6.46154	2403.07	59.7692	2390.83	2.14788
1813.17	9.23077	2403.12	40.3077	2390.83	2.2567
1813.22	8.23077	2403.18	26.0769	2390.84	2.37463
1813.27	6.61538	2403.24	21.4615	2390.84	2.50267
1813.32	7.61538	2403.29	25.0769	2390.85	2.64196
1813.37	9	2403.35	26.1538	2390.85	2.79382
1813.42	9.61539	2403.4	31.8462	2390.86	2.95971
1813.47	11.9231	2403.46	29.0769	2390.86	3.14132
1813.51	10.5385	2403.52	26.3846	2390.87	3.34061
1813.56	10.3077	2403.57	27.4615	2390.87	3.55979
1813.61	10.6923	2403.63	31.5385	2390.88	3.80141
1813.66	9.23077	2403.69	42.9231	2390.88	4.06843
1813.71	6.84615	2403.74	44.5385	2390.89	4.36423
1813.76	4.53846	2403.8	46.3077	2390.89	4.69271
1813.81	4.30769	2403.85	58.9231	2390.9	5.05837
1813.86	4.92308	2403.91	62.0769	2390.9	5.46638
1813.9	4.69231	2403.97	58.3077	2390.91	5.92267
1813.95	3.69231	2404.02	47.6154	2390.91	6.434
1814	3.84615	2404.08	34.5385	2390.92	7.00802
1814.05	5.61538	2404.13	22.9231	2390.92	7.6533
1814.1	5.30769	2404.19	18.2308	2390.93	8.3792
1814.15	5.92308	2404.25	15.3846	2390.93	9.19574
1814.2	7.15385	2404.3	18.7692	2390.94	10.1131
1814.25	8.92308	2404.36	17.6154	2390.94	11.1408
1814.3	13.1539	2404.42	17.7692	2390.95	12.2864
1814.34	9.30769	2404.47	24.7692	2390.95	13.5536
1814.39	8.30769	2404.53	25.0769	2390.96	14.9387
1814.44	15.2308	2404.58	25.6154	2390.96	16.4272
1814.49	15.7692	2404.64	25.8462	2390.97	17.9886
1814.54	11.2308	2404.7	27.3846	2390.97	19.5718
1814.59	9.15385	2404.75	28.3077	2390.98	21.1018
1814.64	6	2404.81	31.8462	2390.98	22.4816
1814.69	6.92308	2404.86	38.3846	2390.99	23.6009
1814.73	5.38462	2404.92	43.5385	2390.99	24.3528
1814.78	2.69231	2404.98	39.0769	2391	24.6604
1814.83	2.76923	2405.03	31.7692	2391.01	24.4197
1814.88	4.23077			2391.01	23.7233
1814.93	3.92308			2391.01	22.6473
1814.98	3.84615			2391.02	21.2964
1815.03	5.53846			2391.03	19.7818
1815.08	4.92308			2391.03	18.2029
1815.12	3.92308			2391.03	16.6375
1815.17	4.69231			2391.04	15.1396
1815.22	6.84615			2391.05	13.7423
1815.27	6.84615			2391.05	12.4619
1815.32	4.30769			2391.05	11.3029
1815.37	7.15385			2391.06	10.2627
1815.42	11.9231			2391.07	9.33387
1815.47	9.38461			2391.07	8.50716
1815.52	5.69231			2391.07	7.77239
1815.56	3.84615			2391.08	7.11951
1815.61	5.07692			2391.09	6.53903
1815.66	5.38462			2391.09	6.02229
1815.71	4.84615			2391.09	5.56153
1815.76	4.07692			2391.1	5.14987
1815.81	2.15385			2391.11	4.78128
1815.86	2.69231			2391.11	4.45051
1815.91	4.07692			2391.11	4.15296
1815.95	4.84615			2391.12	3.88468
1816	6.53846			2391.12	3.6422
1816.05	7.23077			2391.13	3.42253
1816.1	7.07692			2391.14	3.22307
1816.15	4.23077			2391.14	3.04157
1816.2	5.53846			2391.14	2.87603
1816.25	5.69231			2391.15	2.72476
1816.3	8.15385			2391.16	2.58623
1816.34	11.6923			2391.16	2.45913
1816.39	14.2308			2391.16	2.3423
1816.44	11			2391.17	2.23471
1816.49	7.84615			2391.18	2.13548
1816.54	8			2391.18	2.04379
1816.59	10.6154			2391.18	1.95896
1816.64	7.46154			2391.19	1.88034
1816.69	5.38462			2391.2	1.80738
1816.74	4.61538			2391.2	1.73958
1816.78	3.38462			2391.2	1.67651
1816.83	4.69231			2391.21	1.61775
1816.88	4.61538			2391.22	1.56296
1816.93	5.46154			2391.22	1.5118
1816.98	4.69231			2391.22	1.464
1817.03	3.69231			2391.23	1.41929
1817.08	2.38462			2391.24	1.37744
1817.13	3.69231			2391.24	1.33822
1817.17	7.76923			2391.24	1.30145
1817.22	8			2391.25	1.26696
1817.27	9.38461			2391.3	1.00013
1817.32	12.4615			2391.37	0.84817
1817.37	9.30769			2391.45	0.79643
1817.42	10.9231			2391.55	0.86696
1817.47	11.7692			2391.64	1.11592
1817.52	8.23077			2391.72	1.56764
1817.57	7.61538			2391.78	2.31558
1817.61	7.69231			2391.78	2.40454
1817.66	5.23077			2391.79	2.4995
1817.71	5.15385			2391.79	2.60101
1817.76	3.61538			2391.8	2.70965
1817.81	4.15385			2391.8	2.82608
1817.86	5.92308			2391.81	2.95105
1817.91	5.84615			2391.81	3.08538
1817.96	4.84615			2391.82	3.22998
1818	3.84615			2391.82	3.3859
1818.05	4.53846			2391.83	3.55431
1818.1	6.30769			2391.83	3.73652
1818.15	6			2391.84	3.93403
1818.2	6.92308			2391.84	4.14851
1818.25	8.15385			2391.85	4.38189
1818.3	10.7692			2391.85	4.63635
1818.35	7.38462			2391.86	4.91436
1818.4	8.30769			2391.86	5.21878
1818.44	7.92308			2391.87	5.55285
1818.49	7			2391.87	5.92031
1818.54	5.76923			2391.88	6.32545
1818.59	5.53846			2391.88	6.77321
1818.64	4.07692			2391.89	7.26928
1818.69	4.69231			2391.89	7.82021
1818.74	4.92308			2391.9	8.43354
1818.79	4.23077			2391.9	9.11796
1818.84	2.53846			2391.91	9.88342
1818.88	3.61538			2391.91	10.7413
1818.93	3.15385			2391.92	11.7043
1818.98	3.84615			2391.92	12.787
1819.03	6.61538			2391.93	14.005
1819.08	8.69231			2391.93	15.3752
1819.13	7.92308			2391.94	16.9145
1819.18	7.07692			2391.94	18.6391
1819.23	7.53846			2391.95	20.5617
1819.27	9			2391.95	22.6882
1819.32	12.3846			2391.96	25.0127
1819.37	9.38461			2391.96	27.5108
1819.42	7.53846			2391.97	30.1312
1819.47	7.30769			2391.97	32.7881
1819.52	9.92308			2391.98	35.3558
1819.57	7.38462			2391.98	37.6715
1819.62	3.23077			2391.99	39.5498
1819.67	4.61538			2391.99	40.8113
1819.71	4.76923			2392	41.3272
1819.76	3.23077			2392.01	40.9226
1819.81	4.07692			2392.01	39.7533
1819.86	3.84615			2392.01	37.9466
1819.91	2.76923			2392.02	35.6787
1819.96	2.23077			2392.03	33.136
1820.01	4.53846			2392.03	30.4851
1820.06	8			2392.03	27.857
1820.11	5.46154			2392.04	25.3423
1820.15	6.53846			2392.05	22.9964
1820.2	6.76923			2392.05	20.8466
1820.25	6			2392.05	18.9007
1820.3	8.23077			2392.06	17.1541
1820.35	11.0769			2392.07	15.5945
1820.4	9.76923			2392.07	14.2064
1820.45	8.53846			2392.07	12.9725
1820.5	6.84615			2392.08	11.8761
1820.55	6.38462			2392.09	10.9012
1820.59	6.38462			2392.09	10.0333
1820.64	6.23077			2392.09	9.25931
1820.69	7.76923			2392.1	8.56778
1820.74	7.15385			2392.11	7.94854
1820.79	4.53846			2392.11	7.39276
1820.84	3.46154			2392.11	6.89275
1820.89	3.15385			2392.12	6.44185
1820.94	5.38462			2392.12	6.03427
1820.98	6.07692			2392.13	5.66497
1821.03	6.30769			2392.14	5.32959
1821.08	3.61538			2392.14	5.02433
1821.13	4.30769			2392.14	4.74588
1821.18	5.84615			2392.15	4.49135
1821.23	8.69231			2392.16	4.25821
1821.28	10.0769			2392.16	4.04425
1821.33	10.3846			2392.16	3.84753
1821.38	10.0769			2392.17	3.66631
1821.42	8.61539			2392.18	3.49911
1821.47	9.23077			2392.18	3.34457
1821.52	8.23077			2392.18	3.20151
1821.57	4.15385			2392.19	3.06889
1821.62	4.46154			2392.2	2.94576
1821.67	7.30769			2392.2	2.83128
1821.72	7.46154			2392.2	2.72472
1821.77	5.07692			2392.21	2.62541
1821.82	3.30769			2392.22	2.53273
1821.86	3.69231			2392.22	2.44616
1821.91	3.69231			2392.22	2.36521
1821.96	4.92308			2392.23	2.28943
1822.01	5.92308			2392.24	2.21844
1822.06	5.53846			2392.24	2.15186
1822.11	6.84615			2392.24	2.08939
1822.16	7.53846			2392.25	2.03071
1822.21	9			2392.3	1.5736
1822.26	8.46154			2392.37	1.30507
1822.3	8.69231			2392.45	1.19692
1822.35	8.23077			2392.55	1.27693
1822.4	7.30769			2392.64	1.62683
1822.45	7.53846			2392.72	2.28093
1822.5	5.92308			2392.78	3.37359
1822.55	5.84615			2392.78	3.50384
1822.6	7.46154			2392.79	3.64292
1822.65	6.84615			2392.79	3.79162
1822.7	3.61538			2392.8	3.95082
1822.74	4.61538			2392.8	4.12148
1822.79	4.92308			2392.81	4.30469
1822.84	5			2392.81	4.50166
1822.89	5.53846			2392.82	4.71375
1822.94	8.38461			2392.82	4.94248
1822.99	9.07692			2392.83	5.18957
1823.04	6.53846			2392.83	5.45696
1823.09	5			2392.84	5.74683
1823.14	3.38462			2392.84	6.06167
1823.19	4.61538			2392.85	6.4043
1823.23	9.30769			2392.85	6.77791
1823.28	14			2392.86	7.18617
1823.33	12.4615			2392.86	7.63325
1823.38	9.61539			2392.87	8.12393
1823.43	7.84615			2392.87	8.66371
1823.48	7.84615			2392.88	9.2589
1823.53	6.92308			2392.88	9.91675
1823.58	6.53846			2392.89	10.6456
1823.63	4.76923			2392.89	11.4552
1823.67	3.07692			2392.9	12.3565
1823.72	5.53846			2392.9	13.3623
1823.77	6.53846			2392.91	14.4873
1823.82	7.23077			2392.91	15.7481
1823.87	6.92308			2392.92	17.1637
1823.92	4.23077			2392.92	18.755
1823.97	5.23077			2392.93	20.5454
1824.02	4.15385			2392.93	22.5595
1824.07	3.92308			2392.94	24.8224
1824.11	6.15385			2392.94	27.3576
1824.16	7			2392.95	30.184
1824.21	8.15385			2392.95	33.3101
1824.26	10.6923			2392.96	36.7275
1824.31	14.6154			2392.96	40.4
1824.36	11.9231			2392.97	44.2525
1824.41	12.8461			2392.97	48.1586
1824.46	9			2392.98	51.9335
1824.51	6.15385			2392.98	55.3378
1824.55	8.07692			2392.99	58.099
1824.6	6.61538			2392.99	59.9534
1824.65	3.46154			2393	60.7113
1824.7	3.61538			2393.01	60.1159
1824.75	3.92308			2393.01	58.3959
1824.8	3.61538			2393.01	55.739
1824.85	6.53846			2393.02	52.4038
1824.9	7.15385			2393.03	48.6645
1824.95	9.61539			2393.03	44.7662
1824.99	10.1539			2393.03	40.9013
1825.04	6.84615			2393.04	37.2033
1825.09	6.69231			2393.05	33.7534
1825.14	9			2393.05	30.5919
1825.19	12.2308			2393.05	27.7302
1825.24	13.9231			2393.06	25.1614
1825.29	16.8462			2393.07	22.8677
1825.34	10.4615			2393.07	20.826
1825.39	11.4615			2393.07	19.0112
1825.44	11.4615			2393.08	17.3984
1825.48	7.76923			2393.09	15.9644
1825.53	8.46154			2393.09	14.6877
1825.58	7.30769			2393.09	13.5491
1825.63	5.84615			2393.1	12.5316
1825.68	4.30769			2393.11	11.6205
1825.73	7.15385			2393.11	10.8027
1825.78	6.61538			2393.11	10.0669
1825.83	6.07692			2393.12	9.40325
1825.88	3.15385			2393.12	8.80331
1825.92	2.61538			2393.13	8.25966
1825.97	4.69231			2393.14	7.76587
1826.02	5.38462			2393.14	7.31637
1826.07	6.30769			2393.14	6.90628
1826.12	6.61538			2393.15	6.53135
1826.17	11.7692			2393.16	6.18788
1826.22	13.0769			2393.16	5.87259
1826.27	12.8461			2393.16	5.58263
1826.32	13.3846			2393.17	5.31548
1826.37	13.6923			2393.18	5.06891
1826.41	9.69231			2393.18	4.84096
1826.46	6.07692			2393.18	4.62989
1826.51	7.53846			2393.19	4.43415
1826.56	5.69231			2393.2	4.25236
1826.61	3.61538			2393.2	4.08329
1826.66	3.53846			2393.2	3.92585
1826.71	4.15385			2393.21	3.77905
1826.76	6			2393.22	3.642
1826.81	4.76923			2393.22	3.51392
1826.85	4.53846			2393.22	3.39408
1826.9	4.84615			2393.23	3.28185
1826.95	4.07692			2393.24	3.17664
1827	5			2393.24	3.07793
1827.05	7.07692			2393.24	2.98522
1827.1	6.76923			2393.25	2.89809
1827.15	7.38462			2393.3	2.21569
1827.2	6.38462			2393.37	1.80583
1827.25	9			2393.45	1.62297
1827.3	16.6923			2393.55	1.6974
1827.34	19.2308			2393.64	2.13482
1827.39	18			2393.72	2.97786
1827.44	10.4615			2393.78	4.39813
1827.49	6.46154			2393.78	4.56778
1827.54	5.53846			2393.79	4.74899
1827.59	6.38462			2393.79	4.94278
1827.64	4.07692			2393.8	5.1503
1827.69	1.84615			2393.8	5.37281
1827.74	3.84615			2393.81	5.61172
1827.79	2.61538			2393.81	5.86864
1827.83	2.76923			2393.82	6.14532
1827.88	3.76923			2393.82	6.44376
1827.93	3			2393.83	6.76622
1827.98	2.92308			2393.83	7.11522
1828.03	4.46154			2393.84	7.49361
1828.08	7.61538			2393.84	7.90466
1828.13	7.15385			2393.85	8.35203
1828.18	8.30769			2393.85	8.83992
1828.23	7.15385			2393.86	9.37311
1828.27	10.9231			2393.86	9.95706
1828.32	11.6154			2393.87	10.598
1828.37	12.3077			2393.87	11.3032
1828.42	9.84615			2393.88	12.0808
1828.47	8.69231			2393.88	12.9403
1828.52	6.38462			2393.89	13.8927
1828.57	5.46154			2393.89	14.9505
1828.62	3.30769			2393.9	16.1284
1828.67	3.46154			2393.9	17.4428
1828.72	3.15385			2393.91	18.9131
1828.76	2			2393.91	20.561
1828.81	2.30769			2393.92	22.4112
1828.86	4.69231			2393.92	24.4913
1828.91	4.46154			2393.93	26.8316
1828.96	3.07692			2393.93	29.4643
1829.01	3.15385			2393.94	32.4224
1829.06	6.76923			2393.94	35.7365
1829.11	7.46154			2393.95	39.4312
1829.16	7.15385			2393.95	43.5179
1829.21	5.69231			2393.96	47.9853
1829.25	11			2393.96	52.7864
1829.3	15.8461			2393.97	57.8228
1829.35	14.9231			2393.97	62.9292
1829.4	12.6923			2393.98	67.8641
1829.45	11.4615			2393.98	72.3145
1829.5	6.92308			2393.99	75.9241
1829.55	6.07692			2393.99	78.3481
1829.6	5.84615			2394	79.3383
1829.65	3.69231			2394.01	78.5593
1829.7	2.92308			2394.01	76.3099
1829.74	3.38462			2394.01	72.8355
1829.79	5			2394.02	68.4744
1829.84	6.61538			2394.03	63.5847
1829.89	4.61538			2394.03	58.4874
1829.94	5.30769			2394.03	53.4336
1829.99	3.84615			2394.04	48.5981
1830.04	5.69231			2394.05	44.0869
1830.09	8.61539			2394.05	39.9527
1830.14	7.92308			2394.05	36.2106
1830.19	6.46154			2394.06	32.8514
1830.23	8.69231			2394.07	29.8519
1830.28	9.30769			2394.07	27.1819
1830.33	7.69231			2394.07	24.8084
1830.38	9.23077			2394.08	22.6992
1830.43	9.76923			2394.09	20.8237
1830.48	9.46154			2394.09	19.1538
1830.53	7.30769			2394.09	17.6645
1830.58	5.07692			2394.1	16.3336
1830.63	6.53846			2394.11	15.1417
1830.68	4.92308			2394.11	14.0718
1830.72	4.07692			2394.11	13.1091
1830.77	2.69231			2394.12	12.2408
1830.82	2			2394.12	11.4557
1830.87	2.30769			2394.13	10.7442
1830.92	2.15385			2394.14	10.0979
1830.97	3.38462			2394.14	9.50955
1831.02	4.61538			2394.14	8.97268
1831.07	5.15385			2394.15	8.48179
1831.12	6.69231			2394.16	8.032
1831.17	6.53846			2394.16	7.61907
1831.21	7.84615			2394.16	7.23924
1831.26	8.92308			2394.17	6.88922
1831.31	6			2394.18	6.56612
1831.36	6.69231			2394.18	6.26735
1831.41	9			2394.18	5.99063
1831.46	8.92308			2394.19	5.73395
1831.51	7.53846			2394.2	5.4955
1831.56	5.69231			2394.2	5.27368
1831.61	4.53846			2394.2	5.06705
1831.66	5.92308			2394.21	4.87432
1831.7	7.92308			2394.22	4.69434
1831.75	5.76923			2394.22	4.52607
1831.8	5.46154			2394.22	4.36857
1831.85	2.69231			2394.23	4.22101
1831.9	2.92308			2394.24	4.08261
1831.95	5.07692			2394.24	3.95269
1832	3.38462			2394.24	3.83061
1832.05	4.61538			2394.25	3.71582
1832.1	6.15385			2394.3	2.81314
1832.15	6.23077			2394.37	2.26203
1832.19	5.15385			2394.45	1.99881
1832.24	6.92308			2394.55	2.05239
1832.29	10.3846			2394.64	2.54614
1832.34	11.9231			2394.72	3.52766
1832.39	8			2394.78	5.19482
1832.44	6.69231			2394.78	5.39435
1832.49	7.38462			2394.79	5.60754
1832.54	7			2394.79	5.83557
1832.59	7.61538			2394.8	6.07981
1832.64	7.07692			2394.8	6.34175
1832.68	5.30769			2394.81	6.62306
1832.73	5.92308			2394.81	6.92561
1832.78	5.69231			2394.82	7.2515
1832.83	6			2394.82	7.60308
1832.88	4.69231			2394.83	7.98299
1832.93	4			2394.83	8.39424
1832.98	5.92308			2394.84	8.84019
1833.03	5			2394.84	9.32468
1833.08	4.30769			2394.85	9.85204
1833.13	7.38462			2394.85	10.4272
1833.18	10.0769			2394.86	11.0559
1833.22	10.6923			2394.86	11.7444
1833.27	10.3846			2394.87	12.5003
1833.32	10.3077			2394.87	13.3319
1833.37	12.7692			2394.88	14.249
1833.42	9.76923			2394.88	15.2628
1833.47	8.92308			2394.89	16.3862
1833.52	8.38461			2394.89	17.6341
1833.57	6.53846			2394.9	19.0236
1833.62	5.84615			2394.9	20.5743
1833.67	5.23077			2394.91	22.3089
1833.71	5.46154			2394.91	24.2532
1833.76	5			2394.92	26.4362
1833.81	3.92308			2394.92	28.8906
1833.86	3.38462			2394.93	31.652
1833.91	2.76923			2394.93	34.7585
1833.96	4.07692			2394.94	38.249
1834.01	5.53846			2394.94	42.1598
1834.06	7			2394.95	46.5197
1834.11	3.69231			2394.95	51.3422
1834.16	7.46154			2394.96	56.6141
1834.21	11.3846			2394.96	62.2798
1834.25	11.3077			2394.97	68.2231
1834.3	17.1538			2394.97	74.2492
1834.35	17.4615			2394.98	80.0728
1834.4	10.3077			2394.98	85.3246
1834.45	8.46154			2394.99	89.584
1834.5	6.61538			2394.99	92.4442
1834.55	6.53846			2395	93.6122
1834.6	7.07692			2395.01	92.6922
1834.65	7			2395.01	90.0369
1834.7	3.84615			2395.01	85.9358
1834.74	3.30769			2395.02	80.7881
1834.79	5.23077			2395.03	75.0168
1834.84	5.92308			2395.03	69.0002
1834.89	3.84615			2395.03	63.0352
1834.94	2.84615			2395.04	57.3277
1834.99	6.38462			2395.05	52.0029
1835.04	7.07692			2395.05	47.1231
1835.09	6			2395.05	42.7061
1835.14	4.46154			2395.06	38.7409
1835.19	6.61538			2395.07	35.2003
1835.24	10.0769			2395.07	32.0485
1835.28	11.3077			2395.07	29.2467
1835.33	11.0769			2395.08	26.7568
1835.38	10			2395.09	24.5426
1835.43	11.1539			2395.09	22.5712
1835.48	11.0769			2395.09	20.8129
1835.53	10.8461			2395.1	19.2415
1835.58	10.3077			2395.11	17.8342
1835.63	7.46154			2395.11	16.5708
1835.68	5.53846			2395.11	15.434
1835.73	3.38462			2395.12	14.4085
1835.78	3.69231			2395.12	13.4813
1835.82	6.38462			2395.13	12.641
1835.87	6.61538			2395.14	11.8776
1835.92	7			2395.14	11.1825
1835.97	5.61538			2395.14	10.5482
1836.02	4.15385			2395.15	9.96812
1836.07	5.53846			2395.16	9.43659
1836.12	8.69231			2395.16	8.94854
1836.17	11			2395.16	8.49955
1836.22	9.84615			2395.17	8.08575
1836.27	9.69231			2395.18	7.70369
1836.32	11			2395.18	7.35035
1836.36	8.76923			2395.18	7.02304
1836.41	10.4615			2395.19	6.71936
1836.46	10			2395.2	6.43719
1836.51	7.07692			2395.2	6.17464
1836.56	10.1539			2395.2	5.93
1836.61	7.07692			2395.21	5.70176
1836.66	5.46154			2395.22	5.48856
1836.71	3.53846			2395.22	5.28918
1836.76	3.46154			2395.22	5.1025
1836.81	1.46154			2395.23	4.92753
1836.86	1.76923			2395.24	4.76336
1836.9	5.69231			2395.24	4.6092
1836.95	6.92308			2395.24	4.46429
1837	6.46154			2395.25	4.32796
1837.05	6			2395.3	3.25242
1837.1	6.30769			2395.37	2.58722
1837.15	5.38462			2395.45	2.25322
1837.2	9.07692			2395.55	2.27418
1837.25	11.6923			2395.64	2.78127
1837.3	12.5385			2395.72	3.82265
1837.35	15.8461			2395.78	5.60598
1837.4	14.6923			2395.78	5.81983
1837.44	10.1539			2395.79	6.04836
1837.49	11.0769			2395.79	6.29287
1837.54	14.1539			2395.8	6.55481
1837.59	9.61539			2395.8	6.83579
1837.64	5.76923			2395.81	7.1376
1837.69	5.23077			2395.81	7.46226
1837.74	3.76923			2395.82	7.81201
1837.79	3.23077			2395.82	8.1894
1837.84	4.84615			2395.83	8.59727
1837.89	3.15385			2395.83	9.03882
1837.94	3.15385			2395.84	9.5177
1837.98	4.84615			2395.84	10.038
1838.03	8			2395.85	10.6044
1838.08	11.1539			2395.85	11.2223
1838.13	10.5385			2395.86	11.8976
1838.18	10.7692			2395.86	12.6374
1838.23	9.38461			2395.87	13.4495
1838.28	12.1539			2395.87	14.3431
1838.33	14.3846			2395.88	15.3286
1838.38	12.2308			2395.88	16.4182
1838.43	13.4615			2395.89	17.6255
1838.48	12.6923			2395.89	18.9667
1838.52	8.69231			2395.9	20.4602
1838.57	7.84615			2395.9	22.1271
1838.62	5.92308			2395.91	23.9917
1838.67	6.84615			2395.91	26.0817
1838.72	6			2395.92	28.4284
1838.77	5.15385			2395.92	31.0669
1838.82	3.61538			2395.93	34.0356
1838.87	4			2395.93	37.3754
1838.92	3.30769			2395.94	41.128
1838.97	3.46154			2395.94	45.3326
1839.02	4.84615			2395.95	50.0201
1839.06	7.23077			2395.95	55.205
1839.11	6.07692			2395.96	60.8732
1839.16	5.76923			2395.96	66.9647
1839.21	6.46154			2395.97	73.3548
1839.26	10			2395.97	79.8338
1839.31	14			2395.98	86.0952
1839.36	16			2395.98	91.7417
1839.41	16.5385			2395.99	96.3212
1839.46	15.7692			2395.99	99.3961
1839.51	16.1538			2396	100.651
1839.56	13.2308			2396.01	99.6616
1839.61	6.07692			2396.01	96.8058
1839.65	5.15385			2396.01	92.3955
1839.7	3.84615			2396.02	86.8598
1839.75	4.53846			2396.03	80.6534
1839.8	4			2396.03	74.1835
1839.85	4.23077			2396.03	67.7689
1839.9	5.69231			2396.04	61.6312
1839.95	4.38462			2396.05	55.9051
1840	3.76923			2396.05	50.6574
1840.05	4.61538			2396.05	45.9073
1840.1	5.76923			2396.06	41.6431
1840.15	4.92308			2396.07	37.8355
1840.19	5.61538			2396.07	34.4458
1840.24	11.7692			2396.07	31.4326
1840.29	11.5385			2396.08	28.7547
1840.34	12.1539			2396.09	26.3732
1840.39	14.4615			2396.09	24.2528
1840.44	13.4615			2396.09	22.3615
1840.49	10.8461			2396.1	20.6713
1840.54	8.92308			2396.11	19.1574
1840.59	5.61538			2396.11	17.7984
1840.64	6.92308			2396.11	16.5753
1840.69	5.92308			2396.12	15.4721
1840.74	3			2396.12	14.4745
1840.78	2.69231			2396.13	13.5702
1840.83	3.07692			2396.14	12.7487
1840.88	3.46154			2396.14	12.0007
1840.93	5.46154			2396.14	11.318
1840.98	3.23077			2396.15	10.6937
1841.03	2.84615			2396.16	10.1215
1841.08	4.46154			2396.16	9.59607
1841.13	6.53846			2396.16	9.11264
1841.18	8.92308			2396.17	8.66703
1841.23	9.53846			2396.18	8.25556
1841.28	7.84615			2396.18	7.87495
1841.32	6.84615			2396.18	7.52232
1841.37	10.5385			2396.19	7.19511
1841.42	14.6923			2396.2	6.89101
1841.47	16.5385			2396.2	6.608
1841.52	14.6154			2396.2	6.34425
1841.57	10.6154			2396.21	6.09813
1841.62	6.61538			2396.22	5.86817
1841.67	4.76923			2396.22	5.65305
1841.72	5.76923			2396.22	5.45159
1841.77	4.76923			2396.23	5.26271
1841.82	5.46154			2396.24	5.08545
1841.87	2.84615			2396.24	4.91893
1841.91	2.53846			2396.24	4.76234
1841.96	3.15385			2396.25	4.61498
1842.01	6.84615			2396.3	3.44931
1842.06	6.84615			2396.37	2.72086
1842.11	4.92308			2396.45	2.34103
1842.16	6.46154			2396.55	2.32633
1842.21	13.0769			2396.64	2.80512
1842.26	12.3846			2396.72	3.82211
1842.31	9.84615			2396.78	5.57786
1842.36	10.0769			2396.78	5.7888
1842.41	14.3846			2396.79	6.01427
1842.46	13.5385			2396.79	6.25556
1842.5	8.38461			2396.8	6.5141
1842.55	7.07692			2396.8	6.79148
1842.6	4.84615			2396.81	7.08949
1842.65	6.30769			2396.81	7.41011
1842.7	3.07692			2396.82	7.75557
1842.75	2.61538			2396.82	8.12838
1842.8	5.84615			2396.83	8.53135
1842.85	7.69231			2396.83	8.96767
1842.9	4.84615			2396.84	9.44091
1842.95	2.30769			2396.84	9.95517
1843	4.23077			2396.85	10.5151
1843.05	6.69231			2396.85	11.1258
1843.09	5.38462			2396.86	11.7935
1843.14	10.8461			2396.86	12.5249
1843.19	10.6923			2396.87	13.3279
1843.24	11.3077			2396.87	14.2116
1843.29	11.3846			2396.88	15.1862
1843.34	10.8461			2396.88	16.2637
1843.39	10.0769			2396.89	17.4578
1843.44	11.3077			2396.89	18.7844
1843.49	7.92308			2396.9	20.2616
1843.54	7.23077			2396.9	21.9105
1843.59	6.23077			2396.91	23.7549
1843.64	4.53846			2396.91	25.8224
1843.68	3.76923			2396.92	28.144
1843.73	3.69231			2396.92	30.7542
1843.78	6.23077			2396.93	33.6912
1843.83	6.30769			2396.93	36.9954
1843.88	5.53846			2396.94	40.7081
1843.93	4			2396.94	44.868
1843.98	3.84615			2396.95	49.5057
1844.03	4.76923			2396.95	54.6357
1844.08	3.92308			2396.96	60.2438
1844.13	4.76923			2396.96	66.2709
1844.18	5.84615			2396.97	72.5933
1844.23	7.30769			2396.97	79.0038
1844.27	10.6154			2396.98	85.1989
1844.32	11			2396.98	90.7856
1844.37	9.38461			2396.99	95.3164
1844.42	8.53846			2396.99	98.3585
1844.47	8.53846			2397	99.6001
1844.52	8.38461			2397.01	98.6201
1844.57	9			2397.01	95.7939
1844.62	8.15385			2397.01	91.4293
1844.67	8.53846			2397.02	85.9512
1844.72	6.30769			2397.03	79.8095
1844.77	6.61538			2397.03	73.407
1844.82	7.38462			2397.03	67.0592
1844.87	4.69231			2397.04	60.9854
1844.91	3.38462			2397.05	55.3189
1844.96	3.46154			2397.05	50.1258
1845.01	4.38462			2397.05	45.4251
1845.06	3.84615			2397.06	41.2052
1845.11	2.38462			2397.07	37.4369
1845.16	2.53846			2397.07	34.0823
1845.21	7.30769			2397.07	31.1002
1845.26	6.92308			2397.08	28.4499
1845.31	6.46154			2397.09	26.0929
1845.36	9.07692			2397.09	23.9942
1845.41	8.38461			2397.09	22.1223
1845.46	7.46154			2397.1	20.4493
1845.5	5.69231			2397.11	18.9508
1845.55	5.38462			2397.11	17.6054
1845.6	4.15385			2397.11	16.3947
1845.65	6.69231			2397.12	15.3025
1845.7	5.46154			2397.12	14.3148
1845.75	5.07692			2397.13	13.4195
1845.8	6.15385			2397.14	12.6061
1845.85	5.53846			2397.14	11.8653
1845.9	4.15385			2397.14	11.1893
1845.95	5.23077			2397.15	10.5709
1846	3.76923			2397.16	10.0042
1846.05	3.38462			2397.16	9.48367
1846.1	5.92308			2397.16	9.00474
1846.14	8.15385			2397.17	8.56322
1846.19	5.38462			2397.18	8.15549
1846.24	5.69231			2397.18	7.77829
1846.29	9.07692			2397.18	7.42877
1846.34	10.6923			2397.19	7.10439
1846.39	11			2397.2	6.80288
1846.44	9.07692			2397.2	6.52223
1846.49	7.38462			2397.2	6.26064
1846.54	6.46154			2397.21	6.01648
1846.59	7.15385			2397.22	5.78831
1846.64	7.30769			2397.22	5.57481
1846.69	6.23077			2397.22	5.37483
1846.73	3.92308			2397.23	5.18729
1846.78	4.76923			2397.24	5.01124
1846.83	4.92308			2397.24	4.8458
1846.88	3			2397.24	4.6902
1846.93	3.46154			2397.25	4.54371
1846.98	3.46154			2397.3	3.38231
1847.03	4.38462			2397.37	2.65013
1847.08	5.23077			2397.45	2.25654
1847.13	3.61538			2397.55	2.21019
1847.18	5.38462			2397.64	2.62733
1847.23	9.92308			2397.72	3.54615
1847.28	10.1539			2397.78	5.14565
1847.33	14.3846			2397.78	5.33819
1847.37	13.3846			2397.79	5.54404
1847.42	10.6923			2397.79	5.76437
1847.47	11.4615			2397.8	6.00051
1847.52	10.9231			2397.8	6.25391
1847.57	9.53846			2397.81	6.5262
1847.62	7			2397.81	6.81919
1847.67	4.61538			2397.82	7.13494
1847.72	5.07692			2397.82	7.47573
1847.77	3.61538			2397.83	7.84415
1847.82	4.38462			2397.83	8.2431
1847.87	5.69231			2397.84	8.67587
1847.92	5			2397.84	9.14619
1847.97	3.76923			2397.85	9.6583
1848.02	3.15385			2397.85	10.217
1848.06	3.46154			2397.86	10.8278
1848.11	4.30769			2397.86	11.497
1848.16	5.69231			2397.87	12.2317
1848.21	8.76923			2397.87	13.0403
1848.26	9.92308			2397.88	13.9322
1848.31	12.8461			2397.88	14.9182
1848.36	11			2397.89	16.0111
1848.41	12.3846			2397.89	17.2252
1848.46	11.9231			2397.9	18.5773
1848.51	9.92308			2397.9	20.0865
1848.56	10.8461			2397.91	21.7749
1848.61	10.0769			2397.91	23.6674
1848.66	5.53846			2397.92	25.7926
1848.7	3.84615			2397.92	28.1821
1848.75	3.92308			2397.93	30.8707
1848.8	4.07692			2397.93	33.8956
1848.85	4.76923			2397.94	37.2945
1848.9	4.30769			2397.94	41.1029
1848.95	3.92308			2397.95	45.3488
1849	5.23077			2397.95	50.0455
1849.05	5.23077			2397.96	55.1798
1849.1	6.76923			2397.96	60.6978
1849.15	8.07692			2397.97	66.4863
1849.2	9.84615			2397.97	72.3554
1849.25	9.61539			2397.98	78.0273
1849.3	10.0769			2397.98	83.142
1849.34	13.6923			2397.99	87.2901
1849.39	8.92308			2397.99	90.075
1849.44	9.07692			2398	91.2113
1849.49	10.2308			2398.01	90.3136
1849.54	11.6154			2398.01	87.7254
1849.59	8.84615			2398.01	83.7287
1849.64	6.15385			2398.02	78.7124
1849.69	6.76923			2398.03	73.0885
1849.74	6.38462			2398.03	67.2258
1849.79	3.46154			2398.03	61.4132
1849.84	2.69231			2398.04	55.8516
1849.89	5.61538			2398.05	50.6628
1849.94	5.23077			2398.05	45.9075
1849.98	5.61538			2398.05	41.6029
1850.03	6.15385			2398.06	37.7387
1850.08	6.23077			2398.07	34.288
1850.13	5.53846			2398.07	31.216
1850.18	4.69231			2398.07	28.4851
1850.23	7.46154			2398.08	26.058
1850.28	10.5385			2398.09	23.8995
1850.33	11.8461			2398.09	21.9774
1850.38	10.0769			2398.09	20.263
1850.43	8.07692			2398.1	18.7307
1850.48	8.92308			2398.11	17.3582
1850.53	7.46154			2398.11	16.1259
1850.58	6.76923			2398.11	15.0169
1850.63	5.69231			2398.12	14.0164
1850.67	5.23077			2398.12	13.1116
1850.72	3.76923			2398.13	12.2914
1850.77	3.69231			2398.14	11.5461
1850.82	4.07692			2398.14	10.8674
1850.87	4			2398.14	10.2479
1850.92	3.15385			2398.15	9.6813
1850.97	5			2398.16	9.1619
1851.02	6			2398.16	8.68486
1851.07	6.30769			2398.16	8.24586
1851.12	6.38462			2398.17	7.84112
1851.17	5.69231			2398.18	7.4673
1851.22	5.46154			2398.18	7.12145
1851.27	6.38462			2398.18	6.80093
1851.32	6.07692			2398.19	6.50343
1851.36	8.07692			2398.2	6.22687
1851.41	7.61538			2398.2	5.9694
1851.46	5.46154			2398.2	5.72937
1851.51	9.23077			2398.21	5.50531
1851.56	11.0769			2398.22	5.29587
1851.61	10.2308			2398.22	5.09988
1851.66	6.15385			2398.22	4.91625
1851.71	4.61538			2398.23	4.744
1851.76	5.53846			2398.24	4.58228
1851.81	5.30769			2398.24	4.43026
1851.86	3.92308			2398.24	4.28725
1851.91	3.69231			2398.25	4.15257
1851.96	4.53846			2398.3	3.08273
1852.01	6.53846			2398.37	2.40324
1852.05	6.53846			2398.45	2.02886
1852.1	9.38461			2398.55	1.96156
1852.15	9.46154			2398.64	2.29954
1852.2	6.15385			2398.72	3.07313
1852.25	7.76923			2398.78	4.43119
1852.3	10.3077			2398.78	4.59497
1852.35	10.8461			2398.79	4.77011
1852.4	9.69231			2398.79	4.95763
1852.45	8.46154			2398.8	5.15864
1852.5	12.5385			2398.8	5.37438
1852.55	13.4615			2398.81	5.60624
1852.6	12			2398.81	5.85578
1852.65	12.2308			2398.82	6.12474
1852.7	9.38461			2398.82	6.41507
1852.74	6.92308			2398.83	6.72898
1852.79	3.92308			2398.83	7.06895
1852.84	4.23077			2398.84	7.43778
1852.89	4.30769			2398.84	7.83867
1852.94	4.69231			2398.85	8.27521
1852.99	7.23077			2398.85	8.75152
1853.04	7.84615			2398.86	9.27228
1853.09	8.53846			2398.86	9.84287
1853.14	7			2398.87	10.4694
1853.19	6.46154			2398.87	11.1589
1853.24	7.46154			2398.88	11.9195
1853.29	8.84615			2398.88	12.7605
1853.34	11.9231			2398.89	13.6927
1853.39	8.84615			2398.89	14.7283
1853.43	9.69231			2398.9	15.8816
1853.48	15.5385			2398.9	17.169
1853.53	12.4615			2398.91	18.6093
1853.58	7.46154			2398.91	20.2238
1853.63	15.2308			2398.92	22.0369
1853.68	19.3077			2398.92	24.0755
1853.73	16.6923			2398.93	26.3693
1853.78	8.23077			2398.93	28.9501
1853.83	4.53846			2398.94	31.8501
1853.88	3.23077			2398.94	35.0994
1853.93	2.30769			2398.95	38.7221
1853.98	4.30769			2398.95	42.7294
1854.03	4.61538			2398.96	47.1102
1854.08	6.23077			2398.96	51.8184
1854.13	6.30769			2398.97	56.7574
1854.17	5.61538			2398.97	61.7652
1854.22	5			2398.98	66.6047
1854.27	5.53846			2398.98	70.9688
1854.32	9.07692			2398.99	74.508
1854.37	12.0769			2398.99	76.884
1854.42	13.2308			2399	77.8532
1854.47	11.8461			2399.01	77.0868
1854.52	12.9231			2399.01	74.8779
1854.57	15.6154			2399.01	71.4671
1854.62	16.8462			2399.02	67.1863
1854.67	15.8461			2399.03	62.387
1854.72	19.6923			2399.03	57.3839
1854.77	16.9231			2399.03	52.4236
1854.82	11			2399.04	47.6774
1854.87	5.15385			2399.05	43.2494
1854.91	4.07692			2399.05	39.1912
1854.96	5.07692			2399.05	35.5178
1855.01	6.38462			2399.06	32.22
1855.06	9.53846			2399.07	29.2751
1855.11	7.38462			2399.07	26.6534
1855.16	6.76923			2399.07	24.3227
1855.21	7.92308			2399.08	22.2513
1855.26	8.15385			2399.09	20.409
1855.31	9.46154			2399.09	18.7685
1855.36	10.9231			2399.09	17.3052
1855.41	13.8461			2399.1	15.9973
1855.46	15.4615			2399.11	14.8258
1855.51	16.9231			2399.11	13.7739
1855.56	22			2399.11	12.8272
1855.61	26.4615			2399.12	11.9731
1855.65	31.0769			2399.12	11.2006
1855.7	25.6154			2399.13	10.5004
1855.75	16.0769			2399.14	9.86405
1855.8	11.8461			2399.14	9.28452
1855.85	8			2399.14	8.75553
1855.9	6.23077			2399.15	8.27162
1855.95	4.38462			2399.16	7.82803
1856	4.38462			2399.16	7.42058
1856.05	6			2399.16	7.04559
1856.1	6.07692			2399.17	6.69984
1856.15	4.69231			2399.18	6.38047
1856.2	7.46154			2399.18	6.08495
1856.25	10.7692			2399.18	5.81106
1856.3	10.2308			2399.19	5.5568
1856.35	7.30769			2399.2	5.32041
1856.39	8.07692			2399.2	5.10031
1856.44	15.7692			2399.2	4.89508
1856.49	17.5385			2399.21	4.70348
1856.54	22.6923			2399.22	4.52436
1856.59	29.0769			2399.22	4.3567
1856.64	30.6154			2399.22	4.19959
1856.69	33.1538			2399.23	4.05219
1856.74	22.4615			2399.24	3.91377
1856.79	13.1539			2399.24	3.78362
1856.84	6.76923			2399.24	3.66116
1856.89	5.69231			2399.25	3.5458
1856.94	5			2399.3	2.62781
1856.99	2.46154			2399.37	2.04089
1857.04	4.38462			2399.45	1.71059
1857.09	8			2399.55	1.63409
1857.13	6			2399.64	1.88896
1857.18	4.92308			2399.72	2.49756
1857.23	8.30769			2399.78	3.57546
1857.28	6			2399.78	3.70572
1857.33	6.46154			2399.79	3.84504
1857.38	11.7692			2399.79	3.99424
1857.43	12.3077			2399.8	4.1542
1857.48	17.2308			2399.8	4.32593
1857.53	18.6923			2399.81	4.51052
1857.58	20.3077			2399.81	4.70922
1857.63	25.5385			2399.82	4.92342
1857.68	27.2308			2399.82	5.15467
1857.73	23.2308			2399.83	5.40474
1857.78	18.9231			2399.83	5.6756
1857.83	11.8461			2399.84	5.9695
1857.88	9.07692			2399.84	6.28897
1857.92	5.38462			2399.85	6.63689
1857.97	3.61538			2399.85	7.01654
1858.02	5.84615			2399.86	7.43167
1858.07	6.07692			2399.86	7.88654
1858.12	4.92308			2399.87	8.38606
1858.17	5.30769			2399.87	8.93583
1858.22	5.07692			2399.88	9.54232
1858.27	9.61539			2399.88	10.213
1858.32	14.9231			2399.89	10.9563
1858.37	13			2399.89	11.7822
1858.42	8.69231			2399.9	12.702
1858.47	9.53846			2399.9	13.7288
1858.52	16.3846			2399.91	14.8776
1858.57	18.2308			2399.91	16.1654
1858.62	19.7692			2399.92	17.6116
1858.67	24.7692			2399.92	19.2377
1858.71	22.6154			2399.93	21.0675
1858.76	16.4615			2399.93	23.1262
1858.81	12.6923			2399.94	25.4395
1858.86	8.07692			2399.94	28.0316
1858.91	3.69231			2399.95	30.9216
1858.96	4.61538			2399.95	34.1184
1859.01	3.38462			2399.96	37.6132
1859.06	5.15385			2399.96	41.3693
1859.11	7.46154			2399.97	45.3094
1859.16	6.38462			2399.97	49.3044
1859.21	5.46154			2399.98	53.1652
1859.26	7.61538			2399.98	56.6467
1859.31	8.53846			2399.99	59.4701
1859.36	8			2399.99	61.3655
1859.41	10.4615			2400	62.1384
1859.46	10.7692			2400.01	61.5266
1859.51	9.69231			2400.01	59.764
1859.55	14.1539			2400.01	57.0425
1859.6	16.6154			2400.02	53.6268
1859.65	16.6154			2400.03	49.7975
1859.7	17.7692			2400.03	45.8056
1859.75	13.9231			2400.03	41.8479
1859.8	8.84615			2400.04	38.061
1859.85	5.61538			2400.05	34.5279
1859.9	3.46154			2400.05	31.2899
1859.95	3.38462			2400.05	28.3588
1860	3.92308			2400.06	25.7275
1860.05	5.92308			2400.07	23.3777
1860.1	6.30769			2400.07	21.2857
1860.15	5.46154			2400.07	19.4259
1860.2	4.30769			2400.08	17.773
1860.25	6.46154			2400.09	16.3029
1860.3	8.23077			2400.09	14.9938
1860.34	9.76923			2400.09	13.826
1860.39	8.69231			2400.1	12.7823
1860.44	7.30769			2400.11	11.8473
1860.49	8.07692			2400.11	11.0078
1860.54	12.2308			2400.11	10.2522
1860.59	13.6154			2400.12	9.57047
1860.64	13.6154			2400.12	8.9539
1860.69	12.9231			2400.13	8.39493
1860.74	11.8461			2400.14	7.88697
1860.79	8.69231			2400.14	7.42432
1860.84	6.53846			2400.14	7.00198
1860.89	5			2400.15	6.61562
1860.94	3.92308			2400.16	6.26142
1860.99	7.84615			2400.16	5.93605
1861.04	8.61539			2400.16	5.63658
1861.09	6.15385			2400.17	5.36043
1861.14	4.15385			2400.18	5.10533
1861.18	6.23077			2400.18	4.86926
1861.23	9			2400.18	4.65044
1861.28	8.23077			2400.19	4.44728
1861.33	8.53846			2400.2	4.25838
1861.38	7.92308			2400.2	4.08247
1861.43	8.46154			2400.2	3.91844
1861.48	9.92308			2400.21	3.76526
1861.53	11.6154			2400.22	3.62204
1861.58	9.53846			2400.22	3.48797
1861.63	6			2400.22	3.36231
1861.68	4.46154			2400.23	3.2444
1861.73	4.84615			2400.24	3.13364
1861.78	5.76923			2400.24	3.02949
1861.83	6.92308			2400.24	2.93146
1861.88	5.61538			2400.25	2.8391
1861.93	3.69231			2400.3	2.10293
1861.98	4.84615			2400.37	1.62948
1862.02	4.23077			2400.45	1.35815
1862.07	5.38462			2400.55	1.2836
1862.12	5.61538			2400.64	1.46346
1862.17	6.84615			2400.72	1.91316
1862.22	9.46154			2400.78	2.71697
1862.27	7.23077			2400.78	2.81429
1862.32	5.53846			2400.79	2.91843
1862.37	7.76923			2400.79	3.02996
1862.42	10.7692			2400.8	3.14958
1862.47	7.15385			2400.8	3.27801
1862.52	6.23077			2400.81	3.4161
1862.57	10.6923			2400.81	3.56476
1862.62	7.92308			2400.82	3.72504
1862.67	6.07692			2400.82	3.89812
1862.72	7.23077			2400.83	4.0853
1862.77	6			2400.83	4.28807
1862.82	4.38462			2400.84	4.50811
1862.87	4.15385			2400.84	4.74733
1862.91	3.30769			2400.85	5.00788
1862.96	4.15385			2400.85	5.29223
1863.01	7			2400.86	5.60316
1863.06	5.53846			2400.86	5.9439
1863.11	6.69231			2400.87	6.31811
1863.16	7.15385			2400.87	6.73
1863.21	6.30769			2400.88	7.18441
1863.26	9			2400.88	7.68691
1863.31	7.76923			2400.89	8.24391
1863.36	7			2400.89	8.86282
1863.41	6.23077			2400.9	9.55213
1863.46	6.23077			2400.9	10.3216
1863.51	7.84615			2400.91	11.1826
1863.56	6.76923			2400.91	12.1478
1863.61	6.23077			2400.92	13.2317
1863.66	5.69231			2400.92	14.4505
1863.71	5.23077			2400.93	15.822
1863.75	5.46154			2400.93	17.3651
1863.8	4.38462			2400.94	19.0991
1863.85	3.76923			2400.94	21.0421
1863.9	6			2400.95	23.2084
1863.95	6.23077			2400.95	25.6048
1864	6.23077			2400.96	28.2245
1864.05	5.38462			2400.96	31.0401
1864.1	7.76923			2400.97	33.9937
1864.15	8.69231			2400.97	36.9885
1864.2	6.92308			2400.98	39.8826
1864.25	6.61538			2400.98	42.4923
1864.3	6.76923			2400.99	44.6087
1864.35	5.92308			2400.99	46.0294
1864.4	8.38461			2401	46.6086
1864.45	7			2401.01	46.1497
1864.5	7.38462			2401.01	44.8281
1864.55	6.61538			2401.01	42.7876
1864.6	6.07692			2401.02	40.2268
1864.64	5.23077			2401.03	37.3558
1864.69	4.07692			2401.03	34.363
1864.74	4.07692			2401.03	31.3957
1864.79	2.84615			2401.04	28.5566
1864.84	4.53846			2401.05	25.9077
1864.89	3.92308			2401.05	23.48
1864.94	2.53846			2401.05	21.2825
1864.99	3.69231			2401.06	19.3096
1865.04	5			2401.07	17.5478
1865.09	5.15385			2401.07	15.9793
1865.14	5.15385			2401.07	14.5848
1865.19	4.84615			2401.08	13.3454
1865.24	5.46154			2401.09	12.2431
1865.29	7			2401.09	11.2615
1865.34	7.46154			2401.09	10.3858
1865.39	10.0769			2401.1	9.60315
1865.44	10.6154			2401.11	8.902
1865.49	9.92308			2401.11	8.27242
1865.54	11.2308			2401.11	7.70576
1865.58	10			2401.12	7.19447
1865.63	6.46154			2401.12	6.73203
1865.68	4.07692			2401.13	6.31276
1865.73	3.23077			2401.14	5.93174
1865.78	4.46154			2401.14	5.58468
1865.83	6.61538			2401.14	5.26785
1865.88	4.92308			2401.15	4.97799
1865.93	5.23077			2401.16	4.71223
1865.98	4.53846			2401.16	4.46809
1866.03	4.07692			2401.16	4.24337
1866.08	5.69231			2401.17	4.03613
1866.13	7.53846			2401.18	3.84466
1866.18	7.07692			2401.18	3.66747
1866.23	7.46154			2401.18	3.5032
1866.28	6.61538			2401.19	3.35068
1866.33	7.15385			2401.2	3.20884
1866.38	7.07692			2401.2	3.07674
1866.43	8.53846			2401.2	2.95354
1866.48	9.53846			2401.21	2.83848
1866.52	8.15385			2401.22	2.73089
1866.57	7.84615			2401.22	2.63015
1866.62	8			2401.22	2.53571
1866.67	6.23077			2401.23	2.44708
1866.72	6.53846			2401.24	2.36382
1866.77	6			2401.24	2.2855
1866.82	4.07692			2401.24	2.21178
1866.87	3.15385			2401.25	2.1423
1866.92	3.53846			2401.3	1.58767
1866.97	3.84615			2401.37	1.22899
1867.02	3.30769			2401.45	1.02003
1867.07	4.38462			2401.55	0.95465
1867.12	5.53846			2401.64	1.07315
1867.17	7.23077			2401.72	1.3855
1867.22	7			2401.78	1.94934
1867.27	7			2401.78	2.01776
1867.32	9			2401.79	2.09098
1867.37	13.0769			2401.79	2.16944
1867.42	11.3846			2401.8	2.25359
1867.47	11.9231			2401.8	2.34396
1867.51	13.8461			2401.81	2.44115
1867.56	10.6923			2401.81	2.5458
1867.61	8.23077			2401.82	2.65865
1867.66	8.46154			2401.82	2.78052
1867.71	7.23077			2401.83	2.91235
1867.76	4.30769			2401.83	3.05519
1867.81	3.84615			2401.84	3.21021
1867.86	4.53846			2401.84	3.37875
1867.91	7.46154			2401.85	3.56235
1867.96	8.23077			2401.85	3.76274
1868.01	7.38462			2401.86	3.98188
1868.06	7.46154			2401.86	4.22206
1868.11	6			2401.87	4.48584
1868.16	8.23077			2401.87	4.77621
1868.21	11.1539			2401.88	5.09658
1868.26	10.0769			2401.88	5.45087
1868.31	10.6923			2401.89	5.84362
1868.36	14.0769			2401.89	6.28003
1868.41	14.6923			2401.9	6.76612
1868.46	18.8462			2401.9	7.30879
1868.5	19.0769			2401.91	7.91596
1868.55	16.1538			2401.91	8.59666
1868.6	9.46154			2401.92	9.36112
1868.65	9.69231			2401.92	10.2208
1868.7	9.23077			2401.93	11.1881
1868.75	6.15385			2401.93	12.2765
1868.8	3.92308			2401.94	13.4996
1868.85	5.61538			2401.94	14.8701
1868.9	6.76923			2401.95	16.3981
1868.95	4.69231			2401.95	18.0885
1869	3.07692			2401.96	19.9364
1869.05	4.15385			2401.96	21.9225
1869.1	4.53846			2401.97	24.0059
1869.15	9.07692			2401.97	26.1184
1869.2	12.7692			2401.98	28.1599
1869.25	16.3077			2401.98	30.0008
1869.3	16.9231			2401.99	31.4936
1869.35	18			2401.99	32.4957
1869.4	23.8462			2402	32.904
1869.45	29.9231			2402.01	32.5802
1869.5	27.2308			2402.01	31.6477
1869.54	16.0769			2402.01	30.2081
1869.59	9.92308			2402.02	28.4014
1869.64	8.15385			2402.03	26.3759
1869.69	6.23077			2402.03	24.2644
1869.74	5.46154			2402.03	22.171
1869.79	5.84615			2402.04	20.168
1869.84	6.53846			2402.05	18.2991
1869.89	4			2402.05	16.5864
1869.94	3.23077			2402.05	15.036
1869.99	2.46154			2402.06	13.644
1870.04	2.76923			2402.07	12.401
1870.09	4.92308			2402.07	11.2943
1870.14	7.07692			2402.07	10.3105
1870.19	9.30769			2402.08	9.436
1870.24	16.1538			2402.09	8.65822
1870.29	15.3846			2402.09	7.96558
1870.34	16.6923			2402.09	7.34769
1870.39	14.6154			2402.1	6.79539
1870.44	19.7692			2402.11	6.30061
1870.49	27.6154			2402.11	5.85632
1870.54	23.2308			2402.11	5.45641
1870.58	10.9231			2402.12	5.09556
1870.63	5.92308			2402.12	4.76918
1870.68	4.38462			2402.13	4.47325
1870.73	5.84615			2402.14	4.20431
1870.78	4.69231			2402.14	3.95932
1870.83	4.07692			2402.14	3.73566
1870.88	4.53846			2402.15	3.53102
1870.93	6.38462			2402.16	3.34339
1870.98	5.15385			2402.16	3.171
1871.03	4.23077			2402.16	3.01232
1871.08	4.53846			2402.17	2.86596
1871.13	6.15385			2402.18	2.73074
1871.18	6.38462			2402.18	2.60558
1871.23	8.46154			2402.18	2.48954
1871.28	12.1539			2402.19	2.38178
1871.33	16.5385			2402.2	2.28157
1871.38	19.3846			2402.2	2.18822
1871.43	21.7692			2402.2	2.10115
1871.48	19			2402.21	2.01982
1871.53	18.4615			2402.22	1.94376
1871.58	12.3846			2402.22	1.87253
1871.63	11.9231			2402.22	1.80575
1871.67	9.76923			2402.23	1.74307
1871.72	6.76923			2402.24	1.68417
1871.77	2.76923			2402.24	1.62876
1871.82	5.46154			2402.24	1.57658
1871.87	5.76923			2402.25	1.52741
1871.92	6.07692			2402.3	1.13426
1871.97	5.61538			2402.37	0.87871
1872.02	5.30769			2402.45	0.72766
1872.07	6.53846			2402.55	0.67545
1872.12	5.15385			2402.64	0.7488
1872.17	3.61538			2402.72	0.95378
1872.22	8.15385			2402.78	1.32769
1872.27	11.0769			2402.78	1.37316
1872.32	14.4615			2402.79	1.42184
1872.37	17.6923			2402.79	1.47401
1872.42	21.0769			2402.8	1.52999
1872.47	28.1538			2402.8	1.59011
1872.52	26.3077			2402.81	1.65479
1872.57	15.2308			2402.81	1.72444
1872.62	11.1539			2402.82	1.79957
1872.67	8.69231			2402.82	1.88071
1872.72	6.76923			2402.83	1.9685
1872.77	5.76923			2402.83	2.06364
1872.81	4.53846			2402.84	2.1669
1872.86	4.30769			2402.84	2.27918
1872.91	4.23077			2402.85	2.40151
1872.96	3.23077			2402.85	2.53504
1873.01	3.30769			2402.86	2.68109
1873.06	5.84615			2402.86	2.84116
1873.11	4.76923			2402.87	3.01698
1873.16	6.84615			2402.87	3.21054
1873.21	11.6154			2402.88	3.42411
1873.26	10.6154			2402.88	3.66032
1873.31	12.7692			2402.89	3.92218
1873.36	18			2402.89	4.21316
1873.41	16.2308			2402.9	4.53729
1873.46	18			2402.9	4.89916
1873.51	16.8462			2402.91	5.30406
1873.56	11.1539			2402.91	5.758
1873.61	8.30769			2402.92	6.26782
1873.66	7.23077			2402.92	6.84114
1873.71	7.23077			2402.93	7.4863
1873.76	5.15385			2402.93	8.21223
1873.81	5.07692			2402.94	9.02799
1873.86	4.61538			2402.94	9.9421
1873.91	5.69231			2402.95	10.9613
1873.95	5.07692			2402.95	12.0887
1874	6.53846			2402.96	13.3213
1874.05	7.69231			2402.96	14.6461
1874.1	9.46154			2402.97	16.0358
1874.15	8			2402.97	17.4448
1874.2	10.3077			2402.98	18.8065
1874.25	14			2402.98	20.0344
1874.3	13.6154			2402.99	21.0301
1874.35	13.6923			2402.99	21.6985
1874.4	16.8462			2403	21.9708
1874.45	16.4615			2403.01	21.7546
1874.5	13.4615			2403.01	21.1324
1874.55	9.69231			2403.01	20.172
1874.6	8.23077			2403.02	18.9667
1874.65	5.76923			2403.03	17.6154
1874.7	5.07692			2403.03	16.2068
1874.75	5.84615			2403.03	14.8102
1874.8	6.69231			2403.04	13.4739
1874.85	7.84615			2403.05	12.2272
1874.9	10			2403.05	11.0845
1874.95	9.46154			2403.05	10.0502
1875	4.76923			2403.06	9.12152
1875.05	2.76923			2403.07	8.29222
1875.1	3.23077			2403.07	7.55388
1875.14	6.46154			2403.07	6.89746
1875.19	9.23077			2403.08	6.314
1875.24	8.53846			2403.09	5.79505
1875.29	6.84615			2403.09	5.3329
1875.34	9.38461			2403.09	4.92062
1875.39	12.3077			2403.1	4.55208
1875.44	12.8461			2403.11	4.22191
1875.49	11.1539			2403.11	3.92543
1875.54	8.84615			2403.11	3.65855
1875.59	10.4615			2403.12	3.41773
1875.64	9.23077			2403.12	3.1999
1875.69	5.61538			2403.13	3.00238
1875.74	3.61538			2403.14	2.82287
1875.79	2.46154			2403.14	2.65934
1875.84	3.84615			2403.14	2.51003
1875.89	4.53846			2403.15	2.37341
1875.94	5.61538			2403.16	2.24813
1875.99	5.76923			2403.16	2.13303
1876.04	7.92308			2403.16	2.02707
1876.09	6.30769			2403.17	1.92933
1876.14	4.38462			2403.18	1.83902
1876.19	6.61538			2403.18	1.75541
1876.24	8.30769			2403.18	1.6779
1876.29	8.07692			2403.19	1.60591
1876.34	7.46154			2403.2	1.53895
1876.38	11.0769			2403.2	1.47657
1876.43	14			2403.2	1.41837
1876.48	11.6154			2403.21	1.36401
1876.53	10.8461			2403.22	1.31316
1876.58	7.53846			2403.22	1.26554
1876.63	7.30769			2403.22	1.22088
1876.68	5.15385			2403.23	1.17895
1876.73	3.69231			2403.24	1.13954
1876.78	3.69231			2403.24	1.10247
1876.83	2.92308			2403.24	1.06755
1876.88	2.76923			2403.25	1.03463
1876.93	3.69231			2403.3	0.77107
1876.98	5.23077			2403.37	0.59889
1877.03	6.61538			2403.45	0.49566
1877.08	5.61538			2403.55	0.4568
1877.13	4.92308			2403.64	0.49902
1877.18	5.84615			2403.72	0.6258
1877.23	6.84615			2403.78	0.85981
1877.28	6.30769			2403.78	0.88834
1877.33	7			2403.79	0.9189
1877.38	9.07692			2403.79	0.95165
1877.43	12.7692			2403.8	0.98681
1877.48	11			2403.8	1.02458
1877.53	10.6154			2403.81	1.06521
1877.58	10.2308			2403.81	1.10899
1877.63	9.46154			2403.82	1.15621
1877.68	7.84615			2403.82	1.20723
1877.72	5.53846			2403.83	1.26244
1877.77	7.38462			2403.83	1.32227
1877.82	7.07692			2403.84	1.38723
1877.87	4.84615			2403.84	1.45787
1877.92	3.07692			2403.85	1.53484
1877.97	3.84615			2403.85	1.61887
1878.02	6.61538			2403.86	1.71079
1878.07	6			2403.86	1.81154
1878.12	4.23077			2403.87	1.92222
1878.17	4.30769			2403.87	2.04407
1878.22	6.46154			2403.88	2.17854
1878.27	8.30769			2403.88	2.32727
1878.32	9.30769			2403.89	2.49215
1878.37	13.4615			2403.89	2.6754
1878.42	12.0769			2403.9	2.87952
1878.47	11.4615			2403.9	3.10743
1878.52	10.3846			2403.91	3.36244
1878.57	9.84615			2403.91	3.64836
1878.62	7.30769			2403.92	3.96949
1878.67	5.69231			2403.92	4.33061
1878.72	5.76923			2403.93	4.73701
1878.77	5.07692			2403.93	5.1943
1878.82	4.15385			2403.94	5.70819
1878.87	4.53846			2403.94	6.28403
1878.92	6.46154			2403.95	6.9261
1878.97	6.69231			2403.95	7.63637
1879.02	5.23077			2403.96	8.41288
1879.07	4.61538			2403.96	9.24745
1879.11	4.76923			2403.97	10.123
1879.16	6.30769			2403.97	11.0107
1879.21	6.61538			2403.98	11.8685
1879.26	9.46154			2403.98	12.6421
1879.31	7.38462			2403.99	13.2693
1879.36	7.92308			2403.99	13.6904
1879.41	9.61539			2404	13.8618
1879.46	11.6154			2404.01	13.7256
1879.51	9.30769			2404.01	13.3335
1879.56	11.3077			2404.01	12.7283
1879.61	9.69231			2404.02	11.9688
1879.66	5.30769			2404.03	11.1173
1879.71	5.53846			2404.03	10.2297
1879.76	7.38462			2404.03	9.34972
1879.81	5.53846			2404.04	8.50769
1879.86	6.61538			2404.05	7.72209
1879.91	6.30769			2404.05	7.00209
1879.96	4.07692			2404.05	6.3503
1880.01	3.38462			2404.06	5.76513
1880.06	4.84615			2404.07	5.24255
1880.11	5.30769			2404.07	4.77728
1880.16	5.84615			2404.07	4.36362
1880.21	6.76923			2404.08	3.99593
1880.26	8.69231			2404.09	3.66889
1880.31	6.38462			2404.09	3.37763
1880.36	6.61538			2404.09	3.1178
1880.41	9.38461			2404.1	2.88552
1880.46	7.84615			2404.11	2.67742
1880.51	5			2404.11	2.49055
1880.55	7.53846			2404.11	2.32232
1880.6	7			2404.12	2.17052
1880.65	5.53846			2404.12	2.0332
1880.7	4.53846			2404.13	1.90868
1880.75	3			2404.14	1.7955
1880.8	4.07692			2404.14	1.69239
1880.85	4.53846			2404.14	1.59824
1880.9	4.07692			2404.15	1.51209
1880.95	4.15385			2404.16	1.43309
1881	6.23077			2404.16	1.36049
1881.05	6.23077			2404.16	1.29366
1881.1	3.92308			2404.17	1.232
1881.15	6.23077			2404.18	1.17502
1881.2	8.30769			2404.18	1.12228
1881.25	7.46154			2404.18	1.07336
1881.3	8.15385			2404.19	1.02793
1881.35	11.6154			2404.2	0.98567
1881.4	8.23077			2404.2	0.94629
1881.45	5.30769			2404.2	0.90955
1881.5	7.84615			2404.21	0.87523
1881.55	8.53846			2404.22	0.84311
1881.6	5.84615			2404.22	0.81303
1881.65	8.30769			2404.22	0.78482
1881.7	9.84615			2404.23	0.75833
1881.75	8.07692			2404.24	0.73343
1881.8	5.61538			2404.24	0.70999
1881.85	4.61538			2404.24	0.68792
1881.9	3.38462			2404.25	0.6671
1881.95	4			2404.3	0.50019
1882	4.69231			2404.37	0.39061
1882.05	3.69231			2404.45	0.32405
1882.09	3.38462			2404.55	0.29717
1882.14	4.69231			2404.64	0.31993
1882.19	7.76923			2404.72	0.39424
1882.24	10			2404.78	0.53319
1882.29	7.46154			2404.78	0.55018
1882.34	9.69231			2404.79	0.56838
1882.39	11.9231			2404.79	0.5879
1882.44	7.46154			2404.8	0.60885
1882.49	7.69231			2404.8	0.63137
1882.54	6.30769			2404.81	0.6556
1882.59	3.84615			2404.81	0.68171
1882.64	5.92308			2404.82	0.70988
1882.69	8.61539			2404.82	0.74033
1882.74	7.07692			2404.83	0.77328
1882.79	4.46154			2404.83	0.80899
1882.84	5.07692			2404.84	0.84777
1882.89	4.38462			2404.84	0.88996
1882.94	3.38462			2404.85	0.93593
1882.99	5.46154			2404.85	0.98612
1883.04	4.30769			2404.86	1.04103
1883.09	4.46154			2404.86	1.10122
1883.14	9.23077			2404.87	1.16735
1883.19	11.1539			2404.87	1.24017
1883.24	12.0769			2404.88	1.32053
1883.29	9.15385			2404.88	1.40942
1883.34	10.3846			2404.89	1.50798
1883.39	7.84615			2404.89	1.61751
1883.44	4.30769			2404.9	1.73954
1883.49	4.84615			2404.9	1.87579
1883.54	6.92308			2404.91	2.02825
1883.59	6			2404.91	2.1992
1883.64	5.61538			2404.92	2.3912
1883.69	4			2404.92	2.60714
1883.73	3.92308			2404.93	2.85015
1883.78	4.30769			2404.93	3.12359
1883.83	3.92308			2404.94	3.43089
1883.88	2.61538			2404.94	3.77525
1883.93	3.46154			2404.95	4.15921
1883.98	3.53846			2404.95	4.58397
1884.03	4.76923			2404.96	5.04835
1884.08	6.69231			2404.96	5.54745
1884.13	7.07692			2404.97	6.07103
1884.18	8.07692			2404.97	6.60191
1884.23	8.38461			2404.98	7.11495
1884.28	7.07692			2404.98	7.57756
1884.33	7.30769			2404.99	7.95268
1884.38	8			2404.99	8.20443
1884.43	9.84615			2405	8.30692
1884.48	8.76923			2405.01	8.22536
1884.53	6.23077			2405.01	7.9908
1884.58	6.23077			2405.01	7.62877
1884.63	7.30769			2405.02	7.17445
1884.68	5.07692			2405.03	6.66514
1884.73	3.07692			2405.03	6.13422
1884.78	3.61538			2405.03	5.60784
1884.83	2.92308			2405.04	5.10417
1884.88	2.07692			2405.05	4.63424
1884.93	4.30769			2405.05	4.20355
1884.98	6.15385			2405.05	3.81366
1885.03	4.46154			2405.06	3.46362
1885.08	3.46154			2405.07	3.15101
1885.13	3.30769			2405.07	2.87268
1885.18	5			2405.07	2.62522
1885.23	9			2405.08	2.40525
1885.28	6.69231			2405.09	2.2096
1885.33	7.46154			2405.09	2.03534
1885.38	10.3077			2405.09	1.87988
1885.43	8.76923			2405.1	1.74091
1885.48	5.15385			2405.11	1.61639
1885.52	6			2405.11	1.50457
1885.57	7			2405.11	1.4039
1885.62	3.92308			2405.12	1.31306
1885.67	2.69231			2405.12	1.23088
1885.72	2.38462			2405.13	1.15635
1885.77	3			2405.14	1.08861
1885.82	4.84615			2405.14	1.02689
1885.87	3.61538			2405.14	0.97053
1885.92	5.53846			2405.15	0.91895
1885.97	8.38461			2405.16	0.87165
1886.02	7.61538			2405.16	0.82818
1886.07	5			2405.16	0.78815
1886.12	4.92308			2405.17	0.75123
1886.17	6.46154			2405.18	0.7171
1886.22	6.84615			2405.18	0.6855
1886.27	7.07692			2405.18	0.65619
1886.32	9.07692			2405.19	0.62897
1886.37	8.07692			2405.2	0.60364
1886.42	4.69231			2405.2	0.58004
1886.47	4.30769			2405.2	0.55802
1886.52	9.30769			2405.21	0.53744
1886.57	8.69231			2405.22	0.51818
1886.62	6.53846			2405.22	0.50014
1886.67	7.07692			2405.22	0.48322
1886.72	4.61538			2405.23	0.46732
1886.77	3.84615			2405.24	0.45238
1886.82	5.15385			2405.24	0.43831
1886.87	4.61538			2405.24	0.42506
1886.92	2.38462			2405.25	0.41256
1886.97	2.30769			2405.3	0.31216
1887.02	5.76923			2405.37	0.24589
1887.07	4.53846			2405.45	0.20509
1887.12	5.07692			2405.55	0.18748
1887.17	9.07692			2405.64	0.1987
1887.22	8.92308			2405.72	0.23972
1887.27	7.15385			2405.78	0.31766
1887.32	8.23077			2405.78	0.32722
1887.37	7.76923			2405.79	0.33747
1887.42	6.38462			2405.79	0.34846
1887.47	7.38462			2405.8	0.36026
1887.51	9.69231			2405.8	0.37295
1887.56	6.07692			2405.81	0.38662
1887.61	7.61538			2405.81	0.40134
1887.66	5.30769			2405.82	0.41724
1887.71	3.07692			2405.82	0.43441
1887.76	5.07692			2405.83	0.45301
1887.81	5.30769			2405.83	0.47317
1887.86	4.38462			2405.84	0.49507
1887.91	6.84615			2405.84	0.51889
1887.96	6.53846			2405.85	0.54486
1888.01	5.69231			2405.85	0.57321
1888.06	4.53846			2405.86	0.60424
1888.11	4.53846			2405.86	0.63825
1888.16	4.46154			2405.87	0.67563
1888.21	8.07692			2405.87	0.71679
1888.26	10.4615			2405.88	0.76222
1888.31	10.3846			2405.88	0.81247
1888.36	10.9231			2405.89	0.8682
1888.41	8.92308			2405.89	0.93014
1888.46	4.92308			2405.9	0.99914
1888.51	11.3846			2405.9	1.0762
1888.56	14			2405.91	1.16243
1888.61	11.0769			2405.91	1.25912
1888.66	8.84615			2405.92	1.36772
1888.71	7.23077			2405.92	1.48986
1888.76	5.15385			2405.93	1.62733
1888.81	4.61538			2405.93	1.78202
1888.86	3.46154			2405.94	1.95587
1888.91	1.23077			2405.94	2.15068
1888.96	1.53846			2405.95	2.36791
1889.01	5.53846			2405.95	2.60822
1889.06	6.38462			2405.96	2.87095
1889.11	5.53846			2405.96	3.15333
1889.16	5.84615			2405.97	3.44956
1889.21	5.23077			2405.97	3.74992
1889.26	4.30769			2405.98	4.04019
1889.31	8.15385			2405.98	4.30192
1889.36	9.15385			2405.99	4.51415
1889.41	7.84615			2405.99	4.65656
1889.46	7.76923			2406	4.71451
1889.51	8.30769			2406.01	4.66833
1889.56	10.1539			2406.01	4.53556
1889.61	10			2406.01	4.33067
1889.66	10.3846			2406.02	4.07355
1889.7	9.53846			2406.03	3.78532
1889.75	5.38462			2406.03	3.48486
1889.8	4.30769			2406.03	3.18697
1889.85	4.07692			2406.04	2.90193
1889.9	4.76923			2406.05	2.63598
1889.95	7.38462			2406.05	2.39224
1890	6.15385			2406.05	2.17158
1890.05	2.92308			2406.06	1.97348
1890.1	3.76923			2406.07	1.79655
1890.15	6.92308			2406.07	1.63902
1890.2	10.6154			2406.07	1.49896
1890.25	12.0769			2406.08	1.37445
1890.3	10.8461			2406.09	1.2637
1890.35	8.84615			2406.09	1.16507
1890.4	10.1539			2406.09	1.07706
1890.45	7.76923			2406.1	0.99839
1890.5	8.15385			2406.11	0.9279
1890.55	7.07692			2406.11	0.86459
1890.6	6.76923			2406.11	0.80759
1890.65	8.92308			2406.12	0.75615
1890.7	9.84615			2406.12	0.70962
1890.75	6.23077			2406.13	0.66741
1890.8	7.23077			2406.14	0.62904
1890.85	4			2406.14	0.59409
1890.9	2.76923			2406.14	0.56216
1890.95	4			2406.15	0.53294
1891	5.46154			2406.16	0.50614
1891.05	3.15385			2406.16	0.48151
1891.1	4.61538			2406.16	0.45883
1891.15	4.46154			2406.17	0.4379
1891.2	5.15385			2406.18	0.41856
1891.25	8.46154			2406.18	0.40064
1891.3	10.3846			2406.18	0.38403
1891.35	10			2406.19	0.36859
1891.4	6			2406.2	0.35422
1891.45	10.4615			2406.2	0.34084
1891.5	17.4615			2406.2	0.32834
1891.55	15.3846			2406.21	0.31666
1891.6	10.0769			2406.22	0.30573
1891.65	8.46154			2406.22	0.29549
1891.7	8.46154			2406.22	0.28588
1891.75	7.76923			2406.23	0.27685
1891.8	5.30769			2406.24	0.26836
1891.85	3.07692			2406.24	0.26037
1891.9	2.30769			2406.24	0.25284
1891.95	3.46154			2406.25	0.24573
1892	4.53846			2406.3	0.18855
1892.05	3.69231			2406.37	0.1506
1892.1	6.84615			2406.45	0.12691
1892.15	6			2406.55	0.11607
1892.2	3.76923			2406.64	0.12114
1892.24	5.15385			2406.72	0.14263
1892.29	9.61539			2406.78	0.18419
1892.34	10.6923			2406.78	0.18931
1892.39	10.9231			2406.79	0.1948
1892.44	11.6923			2406.79	0.20069
1892.49	15.7692			2406.8	0.20702
1892.54	12.6923			2406.8	0.21382
1892.59	9			2406.81	0.22115
1892.64	10.6154			2406.81	0.22906
1892.69	10.0769			2406.82	0.23759
1892.74	6.92308			2406.82	0.24681
1892.79	5.76923			2406.83	0.2568
1892.84	3.61538			2406.83	0.26763
1892.89	2.76923			2406.84	0.2794
1892.94	4.46154			2406.84	0.29221
1892.99	4.76923			2406.85	0.30617
1893.04	1.69231			2406.85	0.32142
1893.09	3.84615			2406.86	0.3381
1893.14	6.07692			2406.86	0.3564
1893.19	6.30769			2406.87	0.37651
1893.24	8.38461			2406.87	0.39866
1893.29	11.5385			2406.88	0.42311
1893.34	9.69231			2406.88	0.45015
1893.39	7.61538			2406.89	0.48015
1893.44	10.8461			2406.89	0.5135
1893.49	17.9231			2406.9	0.55065
1893.54	16.8462			2406.9	0.59213
1893.59	12.6154			2406.91	0.63857
1893.64	8.92308			2406.91	0.69064
1893.69	5.53846			2406.92	0.74913
1893.74	5.69231			2406.92	0.81491
1893.79	5.76923			2406.93	0.88895
1893.84	3.61538			2406.93	0.97227
1893.89	3.23077			2406.94	1.06591
1893.94	3.69231			2406.94	1.17085
1893.99	3.61538			2406.95	1.28786
1894.04	4.76923			2406.95	1.41731
1894.09	7			2406.96	1.55884
1894.14	6.76923			2406.96	1.71096
1894.19	10.5385			2406.97	1.87054
1894.24	13.1539			2406.97	2.03235
1894.29	16.4615			2406.98	2.18872
1894.34	16.6154			2406.98	2.32971
1894.39	15.3077			2406.99	2.44403
1894.44	17.8462			2406.99	2.52074
1894.49	16.7692			2407	2.55194
1894.54	13.6154			2407.01	2.52703
1894.59	11.6154			2407.01	2.45547
1894.64	9			2407.01	2.34505
1894.69	8.92308			2407.02	2.20649
1894.74	8.23077			2407.03	2.05117
1894.79	4			2407.03	1.88926
1894.84	3.07692			2407.03	1.72873
1894.89	3.84615			2407.04	1.57513
1894.94	3.84615			2407.05	1.43182
1894.99	3.38462			2407.05	1.30047
1895.04	2.84615			2407.05	1.18155
1895.09	6.23077			2407.06	1.07479
1895.14	8.30769			2407.07	0.97944
1895.19	7.92308			2407.07	0.89454
1895.24	6.15385			2407.07	0.81905
1895.29	8			2407.08	0.75195
1895.34	14.3846			2407.09	0.69225
1895.39	17.4615			2407.09	0.63908
1895.43	20.6154			2407.09	0.59165
1895.48	26.4615			2407.1	0.54923
1895.53	19.6923			2407.11	0.51123
1895.58	10.3846			2407.11	0.47709
1895.63	5.15385			2407.11	0.44636
1895.68	7.76923			2407.12	0.41863
1895.73	7.61538			2407.12	0.39353
1895.78	9.07692			2407.13	0.37077
1895.83	7.46154			2407.14	0.35007
1895.88	5			2407.14	0.33121
1895.93	5.23077			2407.14	0.31399
1895.98	7.15385			2407.15	0.29822
1896.03	6.07692			2407.16	0.28376
1896.08	5.07692			2407.16	0.27047
1896.13	6.23077			2407.16	0.25822
1896.18	6.23077			2407.17	0.24692
1896.23	8			2407.18	0.23648
1896.28	10.4615			2407.18	0.22681
1896.33	15.9231			2407.18	0.21783
1896.38	18.2308			2407.19	0.20949
1896.43	20.5385			2407.2	0.20173
1896.48	23.1538			2407.2	0.19449
1896.53	16			2407.2	0.18774
1896.58	9.30769			2407.21	0.18142
1896.63	5.76923			2407.22	0.17551
1896.68	8.23077			2407.22	0.16997
1896.73	9.84615			2407.22	0.16477
1896.78	7.69231			2407.23	0.15988
1896.83	6.46154			2407.24	0.15529
1896.88	4.30769			2407.24	0.15096
1896.93	4.23077			2407.24	0.14688
1896.98	3.30769			2407.25	0.14302
1897.03	2.46154			2407.3	0.11197
1897.08	7.30769			2407.37	0.09121
1897.13	9.61539			2407.45	0.07804
1897.18	7			2407.55	0.07162
1897.23	5.76923			2407.64	0.07353
1897.28	8.76923			2407.72	0.08402
1897.33	9.61539			2407.78	0.10483
1897.38	16.7692			2407.78	0.10741
1897.43	22.3077			2407.79	0.11017
1897.48	20.2308			2407.79	0.11314
1897.53	15.6923			2407.8	0.11633
1897.58	12.3077			2407.8	0.11977
1897.63	11.3846			2407.81	0.12347
1897.68	11.7692			2407.81	0.12746
1897.73	12.6923			2407.82	0.13177
1897.78	10			2407.82	0.13644
1897.83	6.84615			2407.83	0.14149
1897.88	7.15385			2407.83	0.14697
1897.93	6			2407.84	0.15293
1897.98	3.76923			2407.84	0.15942
1898.03	4.92308			2407.85	0.16648
1898.08	8.07692			2407.85	0.17421
1898.13	9			2407.86	0.18267
1898.18	10.3077			2407.86	0.19194
1898.23	11.0769			2407.87	0.20214
1898.28	12.3846			2407.87	0.21337
1898.33	12.6154			2407.88	0.22577
[truncated: 70,016 more rows]

## Sheet: Fig. 1e inset
size distribution
Size (nm)	Frequency
0.7	12
0.9	30
1.1	58
1.3	42
1.5	4
1.7	3

## Sheet: Fig. 2a
PXRD pattern
	Pt1SAs/C	Pt6NCs/C	PtNPs/C	Pt/Ccom		Pt PDF#87-0646
2θ/degree	Intensity	Intensity	Intensity	Intensity	2θ/degree	Intensity
5.00836	1235	1432	1406	2128.27	40.246	100
5.02507	1284	1597	1338	2116.58	46.814	44.9
5.04178	1295	1513	1338	2104.89	68.361	22.7
5.05849	1295	1520	1254	2093.2
5.0752	1307	1447	1313	2081.51
5.09191	1365	1525	1239	2069.82
5.10862	1252	1525	1253	2053.27
5.12533	1258	1494	1245	2039.18
5.14205	1284	1452	1340	2034
5.15876	1253	1464	1252	2036.64
5.17547	1275	1414	1250	2033.82
5.19218	1268	1435	1277	2019.73
5.20889	1332	1363	1235	2008.91
5.2256	1315	1370	1261	1993.73
5.24231	1214	1393	1216	1989.91
5.25902	1252	1394	1326	1985.73
5.27574	1241	1410	1266	1981.64
5.29245	1228	1387	1227	1967.45
5.30916	1245	1363	1305	1961.45
5.32587	1277	1351	1199	1949.09
5.34258	1205	1356	1253	1930.64
5.35929	1225	1381	1191	1918.73
5.376	1278	1328	1185	1919.64
5.39271	1210	1346	1147	1914.82
5.40943	1306	1302	1145	1916.64
5.42614	1192	1411	1240	1897.91
5.44285	1213	1388	1242	1893.91
5.45956	1161	1381	1153	1878.91
5.47627	1190	1292	1150	1887.27
5.49298	1250	1254	1185	1879.36
5.50969	1156	1311	1170	1877.91
5.5264	1167	1322	1162	1872.91
5.54312	1165	1316	1219	1861.73
5.55983	1148	1373	1156	1859.36
5.57654	1206	1308	1160	1855.09
5.59325	1200	1323	1110	1847.27
5.60996	1176	1268	1160	1852.73
5.62667	1208	1258	1167	1838.73
5.64338	1165	1268	1091	1839.36
5.6601	1183	1262	1151	1828
5.67681	1105	1191	1117	1833.91
5.69352	1126	1208	1126	1830.73
5.71023	1151	1239	1188	1828.36
5.72694	1094	1244	1119	1828
5.74365	1087	1214	1089	1818.64
5.76036	1097	1255	1159	1810.36
5.77707	1181	1277	1094	1809.64
5.79379	1170	1262	1123	1801.82
5.8105	1079	1214	1147	1804.64
5.82721	1183	1205	1141	1800.18
5.84392	1163	1265	1107	1796.27
5.86063	1090	1182	1126	1788
5.87734	1129	1207	1124	1779.45
5.89405	1139	1258	1069	1779.91
5.91076	1074	1133	1079	1771.91
5.92748	1097	1205	1093	1770.09
5.94419	1065	1160	1132	1770.73
5.9609	1173	1207	1083	1768.45
5.97761	1118	1221	1138	1767.55
5.99432	1126	1198	1019	1765
6.01103	1139	1148	1087	1752.64
6.02774	1127	1168	1001	1749.27
6.04445	1034	1179	1036	1742.55
6.06117	1078	1124	1073	1743.27
6.07788	1073	1207	1105	1739.18
6.09459	1120	1154	1094	1735
6.1113	1150	1141	1097	1719
6.12801	1121	1119	1031	1706.27
6.14472	1054	1147	1069	1692.91
6.16143	1121	1173	1064	1690.36
6.17814	1083	1117	1047	1681.45
6.19486	1103	1066	1039	1676.82
6.21157	1106	1182	1035	1667.64
6.22828	1070	1152	1075	1663.55
6.24499	1127	1099	1091	1657.18
6.2617	1059	1145	1013	1645.82
6.27841	1088	1107	1032	1639.82
6.29512	1093	1141	1076	1647.09
6.31183	998	1123	1014	1647.36
6.32855	1142	1159	1054	1647.55
6.34526	1109	1091	1012	1636.91
6.36197	1020	1178	1090	1633
6.37868	1037	1049	1052	1634.09
6.39539	1018	1047	978	1628.64
6.4121	1010	1075	991	1624.09
6.42881	1043	1093	1084	1615.91
6.44552	1046	1125	1119	1615.27
6.46224	1030	1120	1076	1616
6.47895	1001	1152	985	1606.64
6.49566	1034	1071	1011	1593.73
6.51237	1022	1053	1050	1590.73
6.52908	1073	1057	986	1595.64
6.54579	1063	1112	1017	1591.55
6.5625	1061	1074	1050	1588.64
6.57921	996	1001	961	1587.64
6.59593	1026	1079	968	1577.09
6.61264	1067	1070	1008	1574.91
6.62935	1079	1065	1012	1565.36
6.64606	1031	1045	999	1554.45
6.66277	999	1016	1008	1557.64
6.67948	1017	1014	1046	1561.45
6.69619	1010	1021	978	1551.82
6.71291	1043	1020	1002	1536.27
6.72962	1045	1056	987	1535.09
6.74633	1005	987	1021	1528.09
6.76304	1026	1019	974	1529.55
6.77975	974	976	968	1530.73
6.79646	1016	972	1041	1526.82
6.81317	1046	990	974	1526.55
6.82988	902	1019	946	1533.45
6.8466	1019	1050	1001	1523.36
6.86331	996	981	956	1519.64
6.88002	1009	998	978	1518.91
6.89673	1036	985	980	1521.45
6.91344	986	954	955	1514.91
6.93015	1005	1037	995	1508.45
6.94686	992	967	959	1496.82
6.96357	1045	1016	967	1492.27
6.98029	987	1003	942	1488.91
6.997	992	984	895	1486.36
7.01371	958	986	992	1474.18
7.03042	1012	972	940	1472.91
7.04713	949	990	952	1470.36
7.06384	987	976	949	1467.64
7.08055	966	993	938	1462.27
7.09726	929	963	946	1461.09
7.11398	972	967	955	1454.27
7.13069	957	955	938	1460.82
7.1474	985	1014	959	1459.36
7.16411	921	958	948	1455.09
7.18082	924	959	924	1449.64
7.19753	947	960	929	1458.64
7.21424	991	951	950	1453.73
7.23095	888	900	956	1451.36
7.24767	929	927	919	1445.64
7.26438	967	924	1014	1443.91
7.28109	1003	981	924	1437.36
7.2978	1014	977	966	1447.55
7.31451	973	958	931	1444.91
7.33122	934	931	922	1445.82
7.34793	965	897	904	1442.82
7.36464	941	952	902	1442.36
7.38136	980	950	946	1427.64
7.39807	948	985	919	1427.82
7.41478	919	955	903	1427
7.43149	914	921	925	1427
7.4482	903	1010	936	1425.27
7.46491	912	936	937	1427.27
7.48162	1014	889	868	1414.82
7.49833	891	915	902	1411.27
7.51505	889	934	904	1406.18
7.53176	909	924	888	1411.55
7.54847	932	911	948	1408.18
7.56518	877	902	927	1407.91
7.58189	951	906	889	1406.55
7.5986	929	920	913	1403.18
7.61531	905	877	897	1403.73
7.63202	892	914	880	1397.64
7.64874	875	946	914	1388.09
7.66545	880	903	882	1382.91
7.68216	854	892	885	1372
7.69887	869	910	883	1375.09
7.71558	847	900	873	1366.18
7.73229	879	842	816	1366
7.749	880	891	923	1368.73
7.76572	887	883	858	1362.64
7.78243	871	885	918	1363.27
7.79914	905	843	835	1362.45
7.81585	932	931	892	1362.73
7.83256	924	848	851	1365.82
7.84927	942	927	906	1361.55
7.86598	877	900	891	1364.82
7.88269	888	870	838	1356.64
7.89941	946	854	879	1359.91
7.91612	921	930	856	1355.09
7.93283	826	875	859	1353
7.94954	862	933	835	1353.18
7.96625	877	832	892	1355.73
7.98296	883	919	853	1355.73
7.99967	868	887	871	1353.45
8.01638	916	873	910	1351.18
8.0331	887	874	806	1359.18
8.04981	912	823	857	1348.55
8.06652	844	900	823	1345.73
8.08323	879	874	842	1342.27
8.09994	916	913	873	1338.27
8.11665	879	903	815	1326.82
8.13336	869	851	897	1322
8.15007	849	827	867	1315.45
8.16679	805	835	836	1306
8.1835	866	878	755	1303
8.20021	834	888	836	1304.55
8.21692	921	891	834	1306
8.23363	842	876	815	1318.45
8.25034	830	866	809	1322.64
8.26705	791	865	842	1317.73
8.28376	844	854	823	1326.73
8.30048	858	865	812	1334.45
8.31719	878	822	786	1329.45
8.3339	853	867	886	1320.18
8.35061	840	892	807	1323.91
8.36732	830	833	844	1326.36
8.38403	866	873	859	1322.55
8.40074	798	862	843	1312.55
8.41745	777	848	804	1314.82
8.43417	843	879	790	1307.82
8.45088	882	861	814	1308.91
8.46759	840	795	812	1290.45
8.4843	814	843	809	1280
8.50101	827	844	850	1288.64
8.51772	823	851	753	1292.55
8.53443	817	833	793	1290.64
8.55114	842	835	836	1285.36
8.56786	850	838	814	1281
8.58457	797	830	773	1291.64
8.60128	862	857	824	1279.36
8.61799	820	880	869	1272.73
8.6347	820	856	826	1269.73
8.65141	815	886	786	1275.91
8.66812	822	885	720	1278.09
8.68483	815	829	772	1278.27
8.70155	851	843	867	1275.18
8.71826	807	868	789	1269.55
8.73497	857	852	770	1263.82
8.75168	812	879	827	1266.91
8.76839	848	912	762	1254.91
8.7851	831	856	805	1252.18
8.80181	885	838	798	1257.09
8.81852	886	884	768	1255.18
8.83524	865	914	743	1253.64
8.85195	824	927	758	1249.82
8.86866	918	884	803	1239.55
8.88537	889	898	830	1237.64
8.90208	888	1007	847	1244.18
8.91879	884	924	823	1248.18
8.9355	889	1043	787	1245.18
8.95222	901	990	848	1245
8.96893	915	1001	812	1240.91
8.98564	919	1050	873	1237.18
9.00235	858	921	861	1238.09
9.01906	878	978	838	1239.82
9.03577	859	986	821	1242.09
9.05248	822	965	759	1243.82
9.06919	788	922	849	1241.27
9.08591	833	851	727	1234
9.10262	806	920	823	1232.55
9.11933	834	838	765	1225.91
9.13604	823	780	744	1223.45
9.15275	815	826	793	1224.82
9.16946	870	769	742	1217.55
9.18617	850	845	811	1212.45
9.20288	853	807	794	1206.91
9.2196	835	851	793	1200.91
9.23631	851	838	752	1203.82
9.25302	814	813	798	1207.09
9.26973	806	768	743	1202.09
9.28644	797	793	779	1198.64
9.30315	802	767	782	1195.55
9.31986	761	791	765	1188.36
9.33657	775	821	830	1187.82
9.35329	836	761	731	1191.91
9.37	704	811	750	1185.73
9.38671	847	714	776	1190.64
9.40342	756	763	800	1195.27
9.42013	785	843	812	1190.82
9.43684	814	789	704	1182.82
9.45355	767	814	791	1186.27
9.47026	735	753	789	1177.64
9.48698	754	760	736	1173.55
9.50369	754	771	798	1183.09
9.5204	786	812	719	1177.82
9.53711	793	780	724	1185.45
9.55382	793	767	740	1191.91
9.57053	789	785	746	1186.64
9.58724	815	838	776	1187.82
9.60395	791	788	800	1181.82
9.62067	805	722	747	1178.45
9.63738	786	822	758	1174.73
9.65409	796	754	720	1183.36
9.6708	754	830	765	1191.82
9.68751	804	756	781	1184.91
9.70422	799	751	722	1187.82
9.72093	720	781	773	1184.82
9.73764	714	752	732	1186.45
9.75436	725	736	726	1181.82
9.77107	796	784	753	1178.18
9.78778	741	754	744	1183.73
9.80449	746	775	767	1190.45
9.8212	765	771	717	1191
9.83791	755	797	727	1181.82
9.85462	786	805	735	1184.18
9.87133	751	776	756	1185.91
9.88805	798	790	753	1177.18
9.90476	760	807	742	1176.82
9.92147	767	785	756	1172.18
9.93818	776	726	740	1170.55
9.95489	788	756	759	1171.45
9.9716	738	781	702	1168.45
9.98831	784	780	717	1162.18
10.005	758	789	790	1159.73
10.0217	814	790	747	1162.91
10.0384	769	770	742	1160.64
10.0552	790	814	755	1163.09
10.0719	822	772	824	1160.73
10.0886	859	811	746	1145.09
10.1053	868	749	718	1139.64
10.122	860	879	738	1140.45
10.1387	886	787	771	1143.55
10.1554	889	790	764	1140.55
10.1721	922	787	809	1136
10.1889	852	833	734	1133.36
10.2056	793	808	751	1135.09
10.2223	784	798	786	1138
10.239	804	873	782	1138.73
10.2557	777	834	746	1150.91
10.2724	809	888	763	1153.64
10.2891	920	838	750	1151.91
10.3058	900	866	782	1157.36
10.3225	850	949	762	1153.91
10.3392	876	961	796	1162.64
10.356	955	993	772	1161.45
10.3727	1004	1030	803	1162.27
10.3894	980	963	835	1161
10.4061	936	998	776	1158
10.4228	928	967	793	1151.73
10.4395	775	948	781	1143.09
10.4562	824	808	759	1149.55
10.4729	789	865	720	1152.45
10.4896	770	822	790	1148.36
10.5064	715	795	782	1145.18
10.5231	773	744	705	1131.27
10.5398	717	718	680	1137.82
10.5565	784	741	780	1133.91
10.5732	735	754	726	1135.64
10.5899	752	767	735	1134.73
10.6066	773	747	725	1133.09
10.6233	714	724	717	1135.64
10.6401	746	723	752	1129
10.6568	776	734	686	1127.73
10.6735	790	723	724	1129.91
10.6902	773	777	707	1124.18
10.7069	760	764	702	1127.55
10.7236	800	746	702	1123.27
10.7403	805	771	746	1132.09
10.757	844	740	752	1131.18
10.7737	882	750	734	1131.09
10.7904	848	738	724	1129.64
10.8072	894	745	744	1126.18
10.8239	791	759	750	1126.27
10.8406	907	702	731	1129.73
10.8573	888	790	752	1126.09
10.874	833	746	812	1135
10.8907	833	736	772	1138.36
10.9074	886	795	751	1138.91
10.9241	886	736	814	1134.73
10.9409	772	724	782	1132.91
10.9576	722	750	684	1122.45
10.9743	770	740	755	1124.91
10.991	743	779	702	1132.45
11.0077	745	693	736	1140.73
11.0244	655	752	635	1139.09
11.0411	742	762	633	1133.36
11.0578	689	682	749	1126.18
11.0746	716	719	731	1115.45
11.0913	745	744	702	1112.82
11.108	711	738	724	1110.73
11.1247	746	738	708	1109.27
11.1414	695	765	696	1111.09
11.1581	728	749	690	1116.82
11.1748	724	776	664	1110
11.1915	729	717	673	1102.73
11.2082	847	767	746	1098.09
11.2249	775	755	701	1101.18
11.2417	776	795	720	1099.45
11.2584	770	840	643	1103.09
11.2751	808	879	762	1108.36
11.2918	804	895	754	1104.55
11.3085	859	892	695	1101.91
11.3252	949	882	737	1103.45
11.3419	886	874	710	1098.82
11.3586	898	888	780	1100
11.3753	916	915	723	1101.27
11.3921	856	876	716	1111.18
11.4088	770	831	735	1111.27
11.4255	830	860	763	1107.55
11.4422	756	808	683	1105.18
11.4589	738	753	669	1106
11.4756	741	752	704	1107.82
11.4923	762	745	737	1108.73
11.509	753	762	688	1106
11.5258	747	752	696	1102.18
11.5425	797	791	731	1103.09
11.5592	751	754	706	1098.55
11.5759	789	718	688	1088.55
11.5926	749	679	648	1091.91
11.6093	695	744	710	1095.27
11.626	769	795	756	1097
11.6427	734	710	689	1093.45
11.6594	718	679	647	1091.45
11.6761	728	715	655	1095
11.6929	760	665	666	1096.91
11.7096	673	660	693	1099.27
11.7263	725	711	652	1097.55
11.743	666	657	648	1102.27
11.7597	665	679	684	1103.73
11.7764	678	688	617	1102.27
11.7931	687	696	671	1099
11.8098	671	746	675	1101.18
11.8265	653	698	662	1096.36
11.8433	631	714	625	1100.64
11.86	683	693	662	1092.27
11.8767	662	629	643	1090.64
11.8934	672	692	644	1083.55
11.9101	692	708	663	1076
11.9268	665	628	665	1071.73
11.9435	684	667	658	1072.45
11.9602	637	687	661	1074.64
11.977	662	683	701	1078.64
11.9937	655	643	692	1077.91
12.0104	670	626	654	1081.18
12.0271	686	622	626	1081.55
12.0438	665	699	601	1085.27
12.0605	636	700	640	1083
12.0772	634	704	638	1085.91
12.0939	648	691	626	1089
12.1106	631	656	624	1093.27
12.1274	656	674	642	1090.55
12.1441	610	714	649	1084.27
12.1608	646	679	692	1081.09
12.1775	633	709	642	1080.27
12.1942	627	663	688	1081.91
12.2109	646	651	654	1080
12.2276	658	689	655	1082.82
12.2443	649	657	629	1086
12.261	658	669	619	1087.73
12.2778	693	665	693	1087.73
12.2945	654	663	633	1082.36
12.3112	609	634	638	1082.55
12.3279	642	663	651	1085.45
12.3446	643	635	644	1086.91
12.3613	684	648	630	1090.18
12.378	620	634	630	1087
12.3947	639	733	664	1079.64
12.4115	649	673	619	1069.18
12.4282	637	634	661	1069.91
12.4449	657	669	593	1071.09
12.4616	656	662	651	1072.55
12.4783	658	677	581	1077.36
12.495	664	658	648	1079.09
12.5117	648	669	581	1073.09
12.5284	640	671	629	1073.55
12.5451	674	688	628	1066.73
12.5618	683	693	635	1067.27
12.5786	633	606	634	1074
12.5953	633	666	658	1085.73
12.612	638	672	681	1081.36
12.6287	696	662	610	1083.45
12.6454	666	733	628	1087.82
12.6621	705	681	624	1083.82
12.6788	660	644	629	1079.91
12.6955	662	619	580	1084.55
12.7122	651	673	630	1080.64
12.729	664	669	600	1090.45
12.7457	612	680	627	1090.82
12.7624	620	701	635	1089.45
12.7791	654	705	617	1087.82
12.7958	654	660	653	1088.82
12.8125	653	645	681	1084.64
12.8292	664	693	584	1076.09
12.8459	633	681	611	1078
12.8627	603	702	612	1079.55
12.8794	681	630	653	1079.64
12.8961	705	704	645	1079.82
12.9128	678	735	646	1068.27
12.9295	639	672	610	1066.45
12.9462	653	662	630	1066
12.9629	665	728	674	1061
12.9796	665	708	664	1061.64
12.9963	727	743	613	1056.55
13.013	698	722	666	1063.82
13.0298	664	704	652	1060.91
13.0465	698	729	690	1061.64
13.0632	726	772	683	1061.18
13.0799	738	733	654	1065.73
13.0966	718	743	640	1067.55
13.1133	695	726	646	1066.45
13.13	728	673	626	1067.55
13.1467	767	737	627	1072.18
13.1634	660	673	637	1075.73
13.1802	683	718	616	1079.36
13.1969	708	672	630	1074.27
13.2136	679	742	626	1073.27
13.2303	710	768	636	1076.55
13.247	610	711	616	1072.82
13.2637	656	754	646	1072.09
13.2804	674	702	693	1077.18
13.2972	646	679	612	1078.36
13.3139	666	666	631	1075.36
13.3306	600	680	634	1075.36
13.3473	633	672	634	1078.36
13.364	629	643	577	1082.82
13.3807	594	640	626	1090.27
13.3974	618	673	619	1088.27
13.4141	618	669	653	1084.82
13.4308	630	619	626	1088.09
13.4475	610	613	602	1084.36
13.4643	581	679	627	1079.18
13.481	669	597	637	1079.55
13.4977	681	630	616	1081.91
13.5144	626	627	609	1080.91
13.5311	674	637	612	1072
13.5478	664	634	597	1070.55
13.5645	684	625	577	1059.91
13.5812	639	602	590	1067.91
13.598	657	616	636	1072.36
13.6147	610	608	604	1074.36
13.6314	578	657	600	1080.36
13.6481	624	688	613	1080.91
13.6648	606	586	626	1080.18
13.6815	629	674	593	1079.45
13.6982	589	615	595	1081.09
13.7149	562	620	646	1086.27
13.7316	611	582	611	1091
13.7484	671	699	581	1098.09
13.7651	646	671	633	1098.55
13.7818	589	646	607	1088.55
13.7985	621	687	580	1086.64
13.8152	652	636	621	1082.73
13.8319	631	620	610	1089.27
13.8486	628	616	615	1095
13.8653	606	616	655	1093.64
13.882	634	610	631	1083.09
13.8987	616	627	624	1082.64
13.9155	611	617	566	1073.09
13.9322	669	584	611	1078.73
13.9489	556	634	636	1078.18
13.9656	627	625	582	1079.18
13.9823	642	645	637	1081.27
13.999	618	663	608	1088
14.0157	606	629	646	1089.18
14.0324	593	638	581	1089.09
14.0491	633	643	602	1086.73
14.0659	607	664	576	1091.27
14.0826	595	626	591	1088.73
14.0993	615	578	584	1088.09
14.116	560	588	564	1078.36
14.1327	608	595	616	1076.55
14.1494	664	606	582	1082.09
14.1661	624	660	569	1078.73
14.1828	603	654	619	1071.55
14.1996	597	629	597	1069.27
14.2163	594	580	598	1068.45
14.233	610	636	670	1072.36
14.2497	644	639	630	1073.73
14.2664	601	601	582	1075.64
14.2831	643	608	620	1077.36
14.2998	615	631	608	1080.64
14.3165	684	628	599	1076.73
14.3332	620	597	621	1075.45
14.3499	627	692	573	1077.55
14.3667	624	702	625	1079.73
14.3834	633	655	612	1077.64
14.4001	584	610	629	1070.91
14.4168	644	651	665	1072
14.4335	630	686	618	1081.55
14.4502	642	622	593	1086.55
14.4669	637	670	644	1089.55
14.4837	618	697	572	1085.09
14.5004	689	696	603	1086.36
14.5171	634	599	595	1085.45
14.5338	619	661	563	1085.18
14.5505	628	630	606	1092.45
14.5672	591	648	591	1091.82
14.5839	670	637	624	1098.73
14.6006	648	625	642	1099.64
14.6173	663	662	626	1094.91
14.6341	617	640	618	1086.36
14.6508	667	627	626	1086.64
14.6675	652	663	569	1094.27
14.6842	647	625	604	1102.82
14.7009	648	626	618	1107.18
14.7176	588	571	626	1111
14.7343	588	562	630	1102.18
14.751	590	613	599	1107
14.7677	604	629	626	1106.36
14.7844	622	626	588	1105.27
14.8012	624	621	580	1102.36
14.8179	592	626	575	1110.09
14.8346	604	617	559	1109.55
14.8513	619	620	536	1114.27
14.868	634	618	577	1108.36
14.8847	564	624	592	1110.55
14.9014	548	604	567	1107
14.9181	608	585	595	1112
14.9349	602	597	583	1112.18
14.9516	629	589	584	1106.36
14.9683	595	636	566	1110.91
14.985	592	611	599	1107.18
15.0017	613	636	592	1106
15.0184	575	647	574	1108.73
15.0351	620	655	606	1100.64
15.0518	665	606	628	1097.55
15.0685	616	601	592	1094.82
15.0853	652	578	602	1100
15.102	651	574	572	1100.55
15.1187	610	611	629	1094.73
15.1354	645	609	645	1105.27
15.1521	589	636	601	1108.18
15.1688	649	634	649	1116.45
15.1855	637	644	551	1114.18
15.2022	624	586	553	1117.45
15.2189	625	633	573	1120.36
15.2356	575	569	646	1126.45
15.2524	588	601	537	1123.36
15.2691	581	606	564	1116.18
15.2858	608	581	559	1114
15.3025	586	662	581	1116.55
15.3192	583	612	571	1111.55
15.3359	593	636	592	1101.27
15.3526	634	617	563	1105
15.3693	627	637	548	1107
15.386	601	612	563	1108.55
15.4028	571	576	569	1109
15.4195	602	606	646	1107.73
15.4362	591	598	639	1113.91
15.4529	624	617	594	1124.36
15.4696	621	621	627	1125.91
15.4863	574	625	563	1124.09
15.503	644	611	601	1128.73
15.5197	657	627	593	1138
15.5365	595	542	571	1132
15.5532	625	592	622	1129.73
15.5699	654	573	581	1127.82
15.5866	592	593	588	1128.55
15.6033	625	544	553	1124
15.62	606	575	572	1120.09
15.6367	648	586	615	1112.36
15.6534	592	591	557	1118
15.6701	640	590	554	1121.91
15.6869	618	562	595	1119.45
15.7036	629	617	599	1121.18
15.7203	652	585	625	1124.27
15.737	627	626	618	1123
15.7537	613	636	563	1122.27
15.7704	575	573	557	1120.09
15.7871	597	619	582	1135.27
15.8038	607	588	599	1139.55
15.8206	575	648	580	1141.64
15.8373	617	669	558	1145.18
15.854	654	620	613	1152.64
15.8707	613	598	597	1145.55
15.8874	640	660	639	1146.45
15.9041	678	598	645	1145
15.9208	616	645	556	1151.36
15.9375	604	599	595	1158.27
15.9542	595	616	619	1156.91
15.971	662	597	649	1155.45
15.9877	626	602	610	1153.18
16.0044	601	660	590	1161.45
16.0211	607	601	612	1154.55
16.0378	649	589	575	1149.45
16.0545	615	609	598	1166.64
16.0712	630	608	591	1169.18
16.0879	611	630	606	1173
16.1046	603	642	586	1171.55
16.1213	588	603	640	1162.27
16.1381	621	586	601	1166.27
16.1548	658	620	613	1167.55
16.1715	588	625	588	1170.27
16.1882	655	619	628	1166.55
16.2049	669	607	625	1173.91
16.2216	612	622	629	1169.82
16.2383	653	582	598	1169.09
16.255	666	613	627	1161.82
16.2718	625	573	576	1162.45
16.2885	644	590	594	1167.91
16.3052	642	599	624	1180.36
16.3219	622	582	634	1182.82
16.3386	670	577	633	1178.18
16.3553	643	621	624	1179.27
16.372	616	603	598	1179.64
16.3887	595	637	567	1179.64
16.4054	666	595	593	1184.18
16.4221	660	635	635	1177.82
16.4389	652	578	617	1188.45
16.4556	656	598	580	1190.09
16.4723	634	611	582	1188.55
16.489	670	592	601	1180.55
16.5057	611	593	588	1180.55
16.5224	704	585	619	1180.91
16.5391	635	616	592	1184.73
16.5558	693	625	615	1184.64
16.5725	679	583	576	1176.73
16.5893	643	628	610	1180.73
16.606	718	604	645	1184
16.6227	708	610	635	1178.27
16.6394	652	633	620	1176.73
16.6561	688	636	613	1181.09
16.6728	648	619	638	1179.82
16.6895	672	672	610	1181.36
16.7062	674	615	642	1184.91
16.723	718	616	639	1186
16.7397	734	594	682	1189.64
16.7564	677	633	629	1197.45
16.7731	691	609	642	1195
16.7898	677	629	616	1197.64
16.8065	656	620	633	1203.27
16.8232	664	669	621	1204.18
16.8399	657	625	619	1202.09
16.8566	639	657	603	1204.82
16.8734	626	658	637	1207.18
16.8901	710	631	618	1211.82
16.9068	682	637	658	1216.55
16.9235	714	640	628	1216.64
16.9402	612	604	593	1220.91
16.9569	649	625	592	1224.09
16.9736	619	616	621	1226.82
16.9903	660	651	643	1221.18
17.007	662	660	615	1229
17.0238	695	651	606	1229.36
17.0405	657	598	616	1234.91
17.0572	673	647	574	1235.45
17.0739	658	638	616	1227.82
17.0906	702	669	666	1215.73
17.1073	699	601	631	1214.18
17.124	710	647	638	1213.36
17.1407	684	682	626	1219.27
17.1575	683	615	615	1216.73
17.1742	666	702	568	1227.82
17.1909	674	660	594	1228.73
17.2076	645	599	621	1238.45
17.2243	731	693	608	1230.55
17.241	686	628	618	1238.64
17.2577	718	662	661	1240
17.2744	690	662	613	1253.36
17.2911	691	677	581	1255.64
17.3078	772	653	585	1256.27
17.3246	732	683	627	1249.73
17.3413	772	645	635	1253.73
17.358	749	669	640	1247.64
17.3747	747	700	690	1248.91
17.3914	671	670	624	1247.73
17.4081	691	681	621	1257.82
17.4248	657	660	626	1252.18
17.4415	653	635	673	1264.45
17.4582	707	658	674	1261.36
17.475	737	681	609	1266.64
17.4917	677	622	603	1261.91
17.5084	678	636	578	1268.27
17.5251	699	633	652	1265.73
17.5418	653	674	644	1264.55
17.5585	657	674	637	1260.36
17.5752	651	630	642	1254.82
17.5919	684	653	671	1253.55
17.6087	713	645	603	1252.73
17.6254	744	611	637	1242.91
17.6421	749	693	620	1243.36
17.6588	724	657	602	1240.64
17.6755	731	686	590	1246.09
17.6922	734	727	629	1245
17.7089	704	719	622	1249
17.7256	728	665	610	1251.82
17.7423	693	615	612	1261.73
17.759	698	687	636	1267.45
17.7758	670	640	618	1272.09
17.7925	716	642	662	1281.64
17.8092	672	684	665	1287.09
17.8259	701	680	706	1296.45
17.8426	713	654	647	1300.91
17.8593	745	690	618	1308.91
17.876	696	663	663	1316.36
17.8927	717	693	679	1316.36
17.9095	731	652	594	1324.45
17.9262	745	715	664	1316.55
17.9429	706	711	654	1319.55
17.9596	726	667	624	1319.82
17.9763	772	653	630	1320.36
17.993	745	666	606	1325.91
18.0097	734	684	653	1322.27
18.0264	715	657	683	1319.45
18.0432	753	594	638	1314.55
18.0599	688	654	657	1311.09
18.0766	761	639	675	1308.55
18.0933	746	686	700	1301.73
18.11	745	673	671	1307.91
18.1267	740	657	658	1309.82
18.1434	776	637	636	1317.73
18.1601	758	634	680	1321.27
18.1768	736	696	688	1314.09
18.1935	759	711	637	1317.45
18.2103	741	651	626	1322.82
18.227	736	670	669	1326.82
18.2437	779	662	643	1330.09
18.2604	680	651	620	1335.91
18.2771	723	649	615	1343.73
18.2938	773	649	621	1345.91
18.3105	768	687	602	1347.45
18.3272	710	751	666	1341.73
18.3439	742	607	686	1343.45
18.3607	751	677	700	1357.36
18.3774	706	689	636	1360.09
18.3941	649	640	696	1364.82
18.4108	727	657	660	1362.82
18.4275	746	626	724	1365.73
18.4442	733	609	651	1376.91
18.4609	722	669	669	1371.82
18.4776	701	722	682	1374.09
18.4944	772	636	666	1376.09
18.5111	779	693	661	1381.36
18.5278	800	658	678	1384.18
18.5445	749	630	654	1378.82
18.5612	776	681	660	1376.18
18.5779	762	678	662	1370
18.5946	754	686	719	1374.45
18.6113	762	636	657	1373.82
18.628	718	672	677	1365.73
18.6447	760	690	651	1370.45
18.6615	782	706	660	1364.82
18.6782	800	662	687	1370.45
18.6949	795	689	722	1368.64
18.7116	751	710	663	1362.73
18.7283	740	669	701	1360.09
18.745	731	661	720	1367.45
18.7617	809	699	692	1372.45
18.7784	736	662	709	1377.91
18.7951	817	701	610	1381.27
18.8119	802	700	653	1386.27
18.8286	779	672	671	1390.55
18.8453	725	698	699	1388.36
18.862	773	711	705	1388.18
18.8787	812	678	708	1394
18.8954	836	642	656	1396.36
18.9121	781	697	678	1404.09
18.9288	776	744	717	1401.18
18.9456	784	652	686	1403.55
18.9623	755	692	681	1403.45
18.979	775	670	722	1408.18
18.9957	815	683	695	1409.27
19.0124	823	746	701	1407.09
19.0291	797	713	744	1419.09
19.0458	814	679	672	1419.27
19.0625	844	687	708	1413.55
19.0792	788	689	704	1418.36
19.096	784	704	707	1414.73
19.1127	808	692	713	1420.09
19.1294	804	698	692	1420.64
19.1461	845	665	684	1421
19.1628	794	714	738	1412.91
19.1795	805	740	701	1417.64
19.1962	821	649	720	1422.45
19.2129	870	709	693	1425.91
19.2296	802	747	761	1423.36
19.2464	845	695	762	1425.09
19.2631	866	782	772	1415.18
19.2798	955	699	811	1420.27
19.2965	871	779	723	1415.82
19.3132	952	709	719	1427
19.3299	922	870	775	1427
19.3466	946	802	779	1433.27
19.3633	1012	833	750	1424.45
19.3801	1011	830	764	1424.45
19.3968	1019	961	733	1418.64
19.4135	954	879	744	1425.18
19.4302	918	889	778	1435.45
19.4469	959	973	784	1446.18
19.4636	859	925	773	1448
19.4803	906	966	761	1453.18
19.497	931	957	771	1443
19.5137	876	918	708	1441.91
19.5304	934	895	708	1446.45
19.5472	865	847	707	1460.64
19.5639	841	831	718	1469.64
19.5806	867	788	732	1478.45
19.5973	886	744	751	1475.18
19.614	882	756	770	1481.73
19.6307	879	789	756	1476.82
19.6474	852	735	756	1476.82
19.6641	850	785	751	1481.82
19.6808	894	726	772	1488.18
19.6976	836	786	795	1486.64
19.7143	845	740	769	1490.91
19.731	833	794	736	1487.45
19.7477	933	773	752	1477.82
19.7644	895	764	749	1478.45
19.7811	883	772	768	1485.36
19.7978	849	870	693	1484.09
19.8145	871	755	745	1491.27
19.8313	920	776	788	1493
19.848	898	807	762	1489.64
19.8647	833	758	704	1497.55
19.8814	871	812	764	1506.82
19.8981	919	763	741	1505.18
19.9148	934	836	767	1506.27
19.9315	896	787	802	1511.55
19.9482	923	797	750	1503.45
19.9649	882	784	742	1497
19.9816	921	751	806	1495.91
19.9984	914	761	770	1500.55
20.0151	888	702	789	1501.73
20.0318	862	758	782	1501
20.0485	907	793	755	1493.09
20.0652	915	746	747	1495.64
20.0819	878	713	777	1498.73
20.0986	888	763	780	1493.82
20.1153	869	720	738	1496.09
20.132	885	778	802	1507.55
20.1488	875	780	775	1511.64
20.1655	892	768	826	1509.91
20.1822	857	741	777	1507.91
20.1989	893	769	771	1513.36
20.2156	913	773	706	1519.36
20.2323	933	825	753	1525.82
20.249	939	737	763	1524.45
20.2657	925	778	779	1518.45
20.2825	887	808	813	1530.55
20.2992	893	772	746	1527.73
20.3159	924	790	798	1528.55
20.3326	942	827	767	1530
20.3493	978	785	749	1529.45
20.366	934	764	756	1528.45
20.3827	940	775	743	1525.27
20.3994	967	731	784	1526
20.4161	967	781	786	1521.73
20.4329	967	737	824	1527.09
20.4496	943	754	745	1536.27
20.4663	1026	715	789	1533.36
20.483	898	778	796	1539.64
20.4997	923	765	838	1542.82
20.5164	912	723	786	1546.27
20.5331	958	761	767	1557.09
20.5498	902	759	806	1561.55
20.5665	921	772	753	1565.36
20.5833	946	760	835	1561.73
20.6	947	778	812	1568.36
20.6167	995	758	775	1560
20.6334	961	770	786	1555.91
20.6501	991	788	803	1555.36
20.6668	900	776	755	1560.09
20.6835	930	707	802	1560.27
20.7002	961	780	796	1559.82
20.717	973	820	786	1549.82
20.7337	927	798	884	1554.36
20.7504	893	762	816	1556.09
20.7671	907	754	823	1558.55
20.7838	931	802	822	1552.91
20.8005	964	750	753	1559.18
20.8172	986	831	777	1562.36
20.8339	968	803	780	1561.73
20.8506	948	859	894	1555.91
20.8673	1022	845	850	1549.36
20.8841	977	822	777	1550.55
20.9008	1040	816	839	1549.36
20.9175	954	785	806	1548.36
20.9342	959	835	848	1553.91
20.9509	930	814	840	1554.27
20.9676	960	820	812	1561.27
20.9843	940	835	796	1555.82
21.001	980	818	835	1558.64
21.0177	959	826	827	1561.27
21.0345	948	827	838	1561.73
21.0512	956	720	831	1569.36
21.0679	950	826	815	1570.55
21.0846	989	825	823	1581.09
21.1013	991	862	798	1581.73
21.118	982	722	835	1577.91
21.1347	1034	789	823	1586.18
21.1514	984	832	814	1577.45
21.1682	1032	862	842	1580.18
21.1849	1085	811	862	1580.45
21.2016	1007	814	840	1579.45
21.2183	1046	745	800	1588.73
21.235	1046	841	839	1592
21.2517	984	852	889	1593.91
21.2684	996	852	796	1590.64
21.2851	1007	820	863	1583.73
21.3018	994	851	806	1579.64
21.3185	1043	804	852	1579.45
21.3353	950	786	820	1579.64
21.352	1025	816	836	1588.82
21.3687	984	830	809	1592.09
21.3854	976	811	891	1591.09
21.4021	983	821	871	1585.45
21.4188	996	825	894	1581.73
21.4355	923	832	831	1575
21.4522	991	891	822	1565.82
21.469	931	861	884	1570
21.4857	959	863	866	1579.73
21.5024	983	876	888	1575.91
21.5191	995	888	863	1582.36
21.5358	989	824	806	1581
21.5525	1007	912	805	1575.91
21.5692	1032	809	830	1579
21.5859	1061	862	867	1582.27
21.6027	1023	817	824	1588.91
21.6194	1029	820	854	1597.27
21.6361	996	882	824	1605.82
21.6528	1038	863	830	1600.91
21.6695	1008	791	829	1597.73
21.6862	958	840	909	1600.91
21.7029	1073	823	807	1597.64
21.7196	1001	780	847	1593.27
21.7363	1030	834	805	1597.73
21.7531	1011	841	835	1597.27
21.7698	989	915	849	1599.27
21.7865	1001	827	883	1597.64
21.8032	1049	871	927	1593.27
21.8199	1056	873	853	1597
21.8366	1000	896	880	1598.91
21.8533	1045	885	931	1602.55
21.87	1049	880	883	1604.64
21.8867	1017	898	930	1604.82
21.9034	1044	892	938	1606.18
21.9202	1080	943	918	1610.82
21.9369	1126	875	913	1610.18
21.9536	1157	933	895	1602.18
21.9703	1058	871	865	1595.91
21.987	1074	857	900	1598.82
22.0037	1083	875	861	1598.91
22.0204	1047	797	849	1598.36
22.0371	1002	812	947	1596
22.0539	998	852	892	1593.09
22.0706	1069	842	896	1597.64
22.0873	978	827	888	1604.45
22.104	991	878	841	1590.09
22.1207	1032	916	842	1589.55
22.1374	1014	847	856	1597.73
22.1541	1036	831	877	1598.18
22.1708	967	809	889	1600.91
22.1875	1089	803	903	1596.36
22.2042	1025	829	844	1601.27
22.221	1009	839	938	1599.91
22.2377	980	776	854	1593.45
22.2544	1034	824	911	1597.45
22.2711	975	891	971	1590.45
22.2878	1008	873	927	1596
22.3045	1099	829	885	1604.27
22.3212	1012	862	904	1600.64
22.3379	1007	839	866	1601.73
22.3546	996	812	874	1591.36
22.3714	1001	856	914	1600.64
22.3881	1084	865	879	1604.64
22.4048	1014	820	915	1595.82
22.4215	986	854	897	1596.09
22.4382	1074	910	891	1594.09
22.4549	1020	818	871	1595.27
22.4716	963	866	876	1595.73
22.4883	1039	840	909	1589.36
22.5051	1079	906	912	1593.27
22.5218	1061	791	923	1586.27
22.5385	1046	879	895	1589.09
22.5552	1019	861	861	1580.36
22.5719	1021	813	898	1578.91
22.5886	1052	920	879	1592
22.6053	1062	914	887	1599
22.622	1057	850	966	1593.91
22.6387	1066	844	959	1599.27
22.6555	1027	830	898	1601.64
22.6722	1067	920	845	1602.45
22.6889	1012	905	892	1599.91
22.7056	1048	858	885	1608.73
22.7223	1011	803	913	1602.55
22.739	1041	910	948	1601.27
22.7557	999	951	910	1601.64
22.7724	1010	859	963	1594.73
22.7891	1025	886	901	1589.82
22.8059	1062	910	883	1585.09
22.8226	1005	869	873	1577.91
22.8393	1056	900	965	1575.45
22.856	1053	956	901	1576.55
22.8727	1059	918	931	1566.91
22.8894	1047	923	949	1564.55
22.9061	1063	940	960	1574.82
22.9228	1030	952	934	1577.82
22.9396	1055	868	973	1572.55
22.9563	1047	877	938	1571.18
22.973	1106	904	981	1572.09
22.9897	1017	905	924	1579
23.0064	1036	883	973	1580.55
23.0231	1076	897	963	1579.64
23.0398	1040	928	924	1579.91
23.0565	1094	883	933	1590.55
23.0732	1107	906	924	1594.18
23.09	1059	874	971	1591.09
23.1067	1025	840	1003	1591.91
23.1234	1083	873	994	1597
23.1401	1100	913	934	1602.91
23.1568	1018	936	920	1608.82
23.1735	1058	868	932	1613.64
23.1902	1057	884	940	1611.55
23.2069	1097	913	952	1611.64
23.2236	1062	909	950	1611.18
23.2403	1085	862	948	1607.91
23.2571	1088	918	980	1602.36
23.2738	1005	963	983	1602.45
23.2905	1121	965	968	1598.45
23.3072	1022	911	960	1598.18
23.3239	1043	902	950	1594.73
23.3406	1073	946	950	1585.91
23.3573	1081	873	963	1588.64
23.374	1099	853	933	1594.91
23.3908	1130	898	954	1600.55
23.4075	1055	975	959	1595
23.4242	1025	923	993	1593.91
23.4409	1081	950	1052	1589.18
23.4576	1154	904	999	1598.73
23.4743	1127	925	914	1596.45
23.491	1088	922	984	1594.27
23.5077	1136	996	986	1592.36
23.5244	1142	994	993	1595.91
23.5411	1103	957	966	1591.09
23.5579	1069	985	1000	1589.55
23.5746	1043	989	911	1585.36
23.5913	1089	927	942	1587.73
23.608	1120	998	1014	1590.27
23.6247	1082	999	957	1603.73
23.6414	1110	983	927	1596.45
23.6581	1120	982	966	1597.91
23.6748	1109	996	957	1592.73
23.6915	1111	985	1009	1593.27
23.7083	1170	975	971	1588.09
23.725	1076	999	951	1585.73
23.7417	1083	986	939	1587
23.7584	1135	903	1017	1583.18
23.7751	1176	934	996	1592.09
23.7918	1130	909	925	1594.18
23.8085	1055	950	974	1587.18
23.8252	1088	925	973	1588.64
23.842	1059	900	940	1592
23.8587	1062	902	937	1594.64
23.8754	1053	919	1023	1600
23.8921	1027	857	1039	1605.82
23.9088	1045	922	912	1613.55
23.9255	1040	896	963	1614.36
23.9422	1058	940	961	1621
23.9589	1109	921	1002	1611
23.9757	1053	957	976	1606.45
23.9924	1098	895	960	1602.18
24.0091	1153	918	931	1594
24.0258	1116	907	947	1593.45
24.0425	1034	913	1002	1595.64
24.0592	1074	910	1014	1591.82
24.0759	1027	911	991	1585.73
24.0926	1034	897	968	1580.82
24.1093	1071	927	934	1574.36
24.126	1090	940	947	1571.91
24.1428	1101	906	996	1565.45
24.1595	1078	896	1016	1567.82
24.1762	1048	876	994	1568.36
24.1929	1053	975	912	1571
24.2096	1121	921	1010	1568.36
24.2263	1055	918	976	1567.55
24.243	1091	889	949	1570.36
24.2597	1090	924	967	1578.82
24.2765	1058	895	989	1579.73
24.2932	1110	867	987	1586.27
24.3099	1107	943	1034	1594.91
24.3266	1101	963	1048	1600.82
24.3433	1036	894	1000	1598.64
24.36	1109	976	1071	1600.27
24.3767	1115	888	976	1601.64
24.3934	1094	929	1072	1592.73
24.4101	1071	875	938	1599.55
24.4269	1039	945	1018	1597.18
24.4436	1052	932	955	1594.64
24.4603	1023	892	963	1595.09
24.477	1116	936	976	1584.09
24.4937	1105	893	996	1576.64
24.5104	1052	946	1057	1575.82
24.5271	1059	913	947	1577.82
24.5438	1100	959	990	1578.09
24.5605	1097	911	1005	1584.55
24.5772	1088	954	929	1592.55
24.594	1066	948	1021	1590
24.6107	1114	892	981	1589
24.6274	992	931	1007	1591.55
24.6441	1085	933	993	1586.36
24.6608	1045	965	987	1589.55
24.6775	1072	934	1008	1585.91
24.6942	1078	937	1046	1587
24.7109	1048	949	980	1585.36
24.7277	1088	900	1037	1581.64
24.7444	1119	895	1007	1580.36
24.7611	1047	977	993	1579.91
24.7778	1073	927	941	1572.91
24.7945	1063	937	995	1566.55
24.8112	1099	913	1009	1559.36
24.8279	1028	918	994	1560.45
24.8446	1092	909	959	1557
24.8613	1128	930	1026	1560.64
24.8781	1063	974	975	1560.73
24.8948	1114	914	983	1565.82
24.9115	1020	937	1017	1568
24.9282	1151	958	987	1562
24.9449	1098	911	959	1562.82
24.9616	1072	956	924	1562.55
24.9783	1093	971	947	1557.73
24.995	1080	932	1004	1556.36
25.0117	1094	967	998	1550
25.0285	1057	929	1038	1550.64
25.0452	1048	922	1041	1540.27
25.0619	1074	879	1001	1528.18
25.0786	1105	901	1040	1519.55
25.0953	1076	990	954	1524.09
25.112	1030	975	943	1518.36
25.1287	1059	972	1036	1520
25.1454	1043	916	1003	1520.18
25.1622	1049	892	985	1528.27
25.1789	1038	920	967	1533.91
25.1956	1092	904	1002	1535.45
25.2123	1072	895	1000	1536.27
25.229	1017	907	965	1537.36
25.2457	1066	922	977	1547.18
25.2624	1091	924	959	1542
25.2791	1082	905	1011	1529.91
25.2958	1065	938	915	1533.18
25.3126	1041	922	971	1526.27
25.3293	1018	841	974	1525.91
25.346	1049	920	919	1522.36
25.3627	1056	912	955	1509.64
25.3794	1081	948	906	1505.82
25.3961	1061	893	932	1496.91
25.4128	1058	857	939	1498.91
25.4295	1018	929	934	1495
25.4462	1012	943	941	1493.91
25.4629	975	880	959	1496
25.4797	1007	870	948	1485.55
25.4964	999	880	940	1479.91
25.5131	1029	912	940	1471
25.5298	1058	841	943	1464.27
25.5465	981	882	928	1462.27
25.5632	1040	844	954	1460.09
25.5799	946	885	912	1469.82
25.5966	968	905	932	1466.18
25.6134	990	879	959	1466
25.6301	998	840	871	1470.91
25.6468	996	831	938	1472.18
25.6635	937	874	904	1473.36
25.6802	985	880	969	1471.82
25.6969	982	797	903	1466.91
25.7136	972	903	916	1469.18
25.7303	914	876	907	1471.82
25.747	959	812	950	1476.91
25.7638	922	909	863	1462.91
25.7805	923	867	966	1459.55
25.7972	922	826	820	1459
25.8139	985	884	946	1457
25.8306	928	868	897	1450.36
25.8473	910	802	875	1455.36
25.864	937	920	919	1458.82
25.8807	929	888	854	1461.55
25.8974	931	813	879	1455.09
25.9141	927	824	841	1453.82
25.9309	941	807	884	1451.73
25.9476	924	862	894	1458.55
25.9643	959	813	957	1457
25.981	827	829	866	1456.27
25.9977	880	827	863	1449.36
26.0144	866	732	845	1448.82
26.0311	904	834	818	1445.82
26.0478	892	812	834	1443
26.0646	904	789	860	1446
26.0813	925	768	845	1452.27
26.098	880	769	813	1452.55
26.1147	876	767	866	1441
26.1314	843	793	867	1438.73
26.1481	839	772	838	1437.09
26.1648	856	764	818	1431.27
26.1815	821	831	823	1429.18
26.1982	858	747	854	1434.91
26.215	877	731	838	1434.55
26.2317	852	736	839	1432
26.2484	825	809	822	1426.27
26.2651	861	732	860	1419.45
26.2818	869	843	832	1411.55
26.2985	782	798	761	1416.18
26.3152	867	799	804	1413.55
26.3319	857	800	784	1408.91
26.3486	841	744	787	1411.09
26.3654	849	767	803	1404
26.3821	850	821	778	1395.91
26.3988	885	778	761	1388.73
26.4155	869	760	773	1377.73
26.4322	844	755	773	1374.18
26.4489	873	816	822	1367.45
26.4656	829	797	824	1369
26.4823	856	734	796	1367.09
26.4991	804	765	732	1364.82
26.5158	850	725	776	1362.73
26.5325	797	719	733	1350.27
26.5492	835	695	771	1357.45
26.5659	747	737	840	1356.09
26.5826	799	675	714	1350.36
26.5993	768	737	743	1351.45
26.616	786	745	785	1353.55
26.6327	770	678	822	1353.82
26.6495	732	696	758	1355.73
26.6662	746	718	754	1351.18
26.6829	785	702	763	1350.55
26.6996	787	705	745	1349.73
26.7163	758	708	718	1359.45
26.733	812	709	760	1355.18
26.7497	793	690	727	1355.73
26.7664	738	669	755	1358.45
26.7831	791	660	788	1369.55
26.7998	747	656	660	1363.45
26.8166	734	729	768	1360.73
26.8333	753	686	741	1350.55
26.85	704	661	746	1347.73
26.8667	679	725	690	1339.82
26.8834	735	655	798	1339.27
26.9001	745	648	699	1330.82
26.9168	725	651	705	1324.36
26.9335	738	640	756	1322.18
26.9503	675	645	670	1320.73
26.967	709	583	688	1313.64
26.9837	677	642	702	1315.09
27.0004	658	687	713	1324.91
27.0171	691	669	769	1327.27
27.0338	750	633	681	1322
27.0505	677	683	647	1314.73
27.0672	675	621	699	1309
27.0839	684	618	683	1312.82
27.1007	720	620	710	1310.45
27.1174	698	655	693	1305.64
27.1341	734	604	674	1306.27
27.1508	700	610	709	1304.73
27.1675	671	621	646	1302.91
27.1842	652	625	705	1293.73
27.2009	684	616	671	1296.09
27.2176	651	624	677	1303.27
27.2343	733	600	697	1317.82
27.251	701	658	610	1317.55
27.2678	653	566	648	1317.18
27.2845	683	634	654	1321.55
27.3012	654	584	675	1315.09
27.3179	626	607	630	1317.55
27.3346	639	603	628	1320.18
27.3513	628	626	608	1315.73
27.368	663	575	620	1309.73
27.3847	662	610	621	1308.36
27.4015	653	575	682	1301.55
27.4182	660	607	651	1296.36
27.4349	624	636	678	1294.27
27.4516	603	578	595	1289.18
27.4683	657	575	620	1287.36
27.485	609	607	626	1291.55
27.5017	599	602	643	1282.82
27.5184	618	634	609	1274.55
27.5352	586	545	598	1283
27.5519	616	576	648	1284.36
27.5686	633	615	621	1280.27
27.5853	631	591	602	1281.91
27.602	600	577	606	1281
27.6187	620	547	585	1278.36
27.6354	603	560	551	1270.27
27.6521	616	564	600	1270.64
27.6688	619	569	589	1266.27
27.6855	631	541	617	1270.45
27.7023	573	577	562	1271.64
27.719	598	565	557	1257.55
27.7357	567	580	601	1259.64
27.7524	593	600	569	1261.73
27.7691	584	556	568	1257
27.7858	584	600	620	1258.18
27.8025	583	546	609	1267.27
27.8192	592	575	557	1274.55
27.836	593	565	594	1270.55
27.8527	547	531	577	1271.91
27.8694	535	563	545	1268.55
27.8861	549	558	580	1265.91
27.9028	577	572	597	1270.36
27.9195	556	576	548	1264.91
27.9362	584	556	616	1261.82
27.9529	583	550	593	1265.36
27.9696	590	538	564	1258.64
27.9864	553	524	608	1254.82
28.0031	559	535	572	1251.82
28.0198	571	583	556	1247.82
28.0365	574	526	574	1253.82
28.0532	567	540	571	1253.36
28.0699	563	522	571	1257.64
28.0866	588	494	568	1258.36
28.1033	524	538	506	1266.45
28.12	576	502	533	1261.09
28.1367	493	526	549	1258.36
28.1535	523	502	555	1258.55
28.1702	503	527	560	1255.45
28.1869	545	545	563	1253.64
28.2036	542	522	548	1257.91
28.2203	512	544	564	1251
28.237	513	496	562	1245.36
28.2537	522	527	530	1243.45
28.2704	526	547	568	1243.45
28.2872	548	520	545	1235.64
28.3039	513	502	518	1237.73
28.3206	508	572	562	1231.27
28.3373	502	493	523	1231.64
28.354	531	475	519	1232.64
28.3707	517	531	513	1232.91
28.3874	555	488	571	1226.73
28.4041	468	482	541	1217.36
28.4208	527	487	562	1219.82
28.4376	514	496	551	1211.55
28.4543	539	539	503	1213.36
28.471	497	540	497	1216.45
28.4877	518	485	511	1212.18
28.5044	509	528	544	1214.27
28.5211	505	521	469	1216.09
28.5378	531	527	497	1209.82
28.5545	518	526	529	1209.45
28.5712	524	532	491	1209.91
28.588	492	473	514	1217.73
28.6047	517	522	462	1213.64
28.6214	473	464	537	1213.27
28.6381	544	487	524	1213.73
28.6548	511	511	531	1214.36
28.6715	530	478	488	1213.73
28.6882	443	453	535	1215.73
28.7049	504	455	471	1209.64
28.7217	538	487	506	1213.73
28.7384	540	459	517	1209.55
28.7551	484	523	518	1210.73
28.7718	477	470	500	1206.91
28.7885	465	464	493	1208
28.8052	468	503	500	1207.45
28.8219	448	443	480	1203
28.8386	506	499	468	1197
28.8553	460	476	490	1197.27
28.8721	474	447	484	1198.27
28.8888	488	465	531	1195.45
28.9055	494	470	473	1195.27
28.9222	435	471	494	1204.09
28.9389	462	483	485	1201.09
28.9556	477	490	476	1201.73
28.9723	430	448	515	1203.27
28.989	440	480	477	1204.55
29.0057	442	485	522	1199.09
29.0224	456	496	466	1204
29.0392	434	462	478	1204.73
29.0559	456	510	486	1205.82
29.0726	466	514	453	1202.55
29.0893	432	474	475	1201.09
29.106	493	457	492	1193
29.1227	455	453	483	1190.36
29.1394	458	442	456	1191.73
29.1561	407	467	479	1198.55
29.1729	497	469	508	1201.82
29.1896	509	464	487	1204.09
29.2063	486	482	470	1202.64
29.223	431	468	490	1202.64
29.2397	480	480	475	1199.91
29.2564	450	484	477	1200.36
29.2731	438	465	465	1200.82
29.2898	477	471	461	1203.73
29.3065	448	464	464	1202.09
29.3233	459	451	469	1204.64
29.34	432	458	457	1197.64
29.3567	412	470	473	1196.09
29.3734	438	499	494	1196
29.3901	456	447	459	1190.82
29.4068	408	451	447	1194.64
29.4235	424	447	446	1194.45
29.4402	453	446	478	1201.91
29.4569	479	434	490	1198.09
29.4736	455	430	476	1190.45
29.4904	425	442	446	1199
29.5071	439	491	406	1191.91
29.5238	485	456	479	1190.82
29.5405	462	415	468	1188.18
29.5572	395	457	464	1188.73
29.5739	386	457	468	1189
29.5906	401	442	492	1183.55
29.6073	452	471	455	1182.73
29.6241	419	470	429	1182.18
29.6408	401	441	486	1181.55
29.6575	387	430	465	1183.91
29.6742	394	435	424	1182.55
29.6909	382	477	466	1185.18
29.7076	450	426	434	1189.18
29.7243	396	452	474	1191.09
29.741	475	461	444	1187.91
29.7577	417	423	443	1185.73
29.7745	442	421	477	1182
29.7912	403	465	462	1185.36
29.8079	372	466	428	1186.73
29.8246	386	462	453	1191.45
29.8413	405	432	471	1192.36
29.858	422	448	437	1192.09
29.8747	437	444	413	1192
29.8914	382	453	444	1186.45
29.9081	415	455	442	1178
29.9249	419	415	425	1178.36
29.9416	412	431	455	1186.55
29.9583	425	434	406	1190.91
29.975	393	416	452	1190.36
29.9917	399	403	450	1182.45
30.0084	394	422	420	1175.18
30.0251	432	405	440	1176.82
30.0418	413	426	458	1176.18
30.0586	416	424	430	1173.36
30.0753	353	462	424	1173.36
30.092	416	423	433	1184.55
30.1087	392	437	465	1189.18
30.1254	396	411	452	1187.09
30.1421	401	430	443	1190.45
30.1588	444	444	450	1189.73
30.1755	455	395	460	1189.09
30.1922	448	437	424	1192.64
30.209	406	446	416	1190.82
30.2257	393	425	443	1186.45
30.2424	378	382	407	1184
30.2591	411	402	449	1179.82
30.2758	423	437	432	1173.64
30.2925	398	423	415	1170.73
30.3092	378	438	414	1172.64
30.3259	372	434	394	1172.73
30.3426	368	433	377	1174.64
30.3593	380	443	439	1178.45
30.3761	358	426	408	1176.36
30.3928	384	408	452	1180.27
30.4095	375	425	455	1183.73
30.4262	361	415	403	1187
30.4429	419	438	384	1191.73
30.4596	394	411	417	1194.55
30.4763	380	455	443	1195.55
30.493	384	416	425	1191.36
30.5098	430	421	433	1191.27
30.5265	401	474	468	1184.91
30.5432	379	450	396	1185.18
30.5599	396	423	452	1193.18
30.5766	396	465	424	1191.55
30.5933	395	406	397	1190.64
30.61	372	420	406	1194.36
30.6267	414	399	394	1195.55
30.6434	375	393	412	1193.55
30.6602	382	437	414	1194.64
30.6769	406	376	415	1192.45
30.6936	385	446	396	1189.18
30.7103	363	426	426	1191.82
30.727	364	424	401	1190.09
30.7437	373	414	407	1182.91
30.7604	392	392	432	1179.55
30.7771	395	415	414	1184.27
30.7938	361	406	404	1189.55
30.8105	382	422	403	1193.64
30.8273	384	380	389	1191.91
30.844	360	367	363	1191.82
30.8607	349	435	421	1198.64
30.8774	382	411	396	1197.73
30.8941	377	438	397	1191.27
30.9108	373	442	399	1194.27
30.9275	373	437	377	1201.09
30.9443	343	443	430	1202.36
30.961	359	417	404	1202.82
30.9777	353	392	378	1195.73
30.9944	358	389	453	1194.82
31.0111	389	410	423	1204.27
31.0278	392	357	393	1200.55
31.0445	388	410	424	1194.09
31.0612	411	402	393	1199.45
31.0779	325	372	415	1206.09
31.0947	375	399	377	1203.64
31.1114	384	416	390	1199.09
31.1281	353	456	388	1200.18
31.1448	388	379	431	1197
31.1615	373	390	399	1196.27
31.1782	344	389	393	1192.09
31.1949	343	389	412	1182.55
31.2116	358	407	426	1187
31.2283	341	465	405	1187.27
31.245	343	382	429	1185.82
31.2618	361	376	434	1185
31.2785	380	429	396	1183.09
31.2952	361	443	372	1185.73
31.3119	398	382	430	1183.45
31.3286	348	362	371	1185.45
31.3453	328	397	428	1187.91
31.362	362	376	404	1190.18
31.3787	362	377	388	1198.55
31.3955	353	354	405	1199
31.4122	318	388	420	1202.55
31.4289	355	375	424	1198.09
31.4456	315	399	407	1198.73
31.4623	350	412	390	1201.82
31.479	345	368	375	1209.18
31.4957	362	380	381	1211.36
31.5124	351	388	363	1213.18
31.5291	359	364	416	1215.36
31.5459	379	353	402	1220.27
31.5626	360	373	375	1217.55
31.5793	368	363	402	1215.82
31.596	355	384	416	1211.45
31.6127	396	396	417	1216.45
31.6294	346	362	426	1216.64
31.6461	352	439	362	1218.45
31.6628	360	406	421	1210.45
31.6795	322	421	426	1209
31.6962	373	411	399	1201.82
31.713	361	438	381	1199.27
31.7297	344	405	406	1197.91
31.7464	354	398	373	1200.73
31.7631	316	414	399	1200.64
31.7798	346	386	387	1203.55
31.7965	348	434	398	1202.18
31.8132	351	412	357	1207.09
31.8299	343	424	438	1205.73
31.8467	381	406	429	1206.09
31.8634	372	428	380	1209.27
31.8801	361	420	396	1214.27
31.8968	349	399	407	1210.36
31.9135	371	401	375	1210.09
31.9302	363	373	382	1212
31.9469	306	388	375	1212.73
31.9636	331	403	382	1211.45
31.9803	388	380	399	1204.82
31.9971	384	402	351	1193.36
32.0138	339	362	381	1195.45
32.0305	337	364	422	1189.91
32.0472	362	406	366	1194.64
32.0639	355	381	390	1191.18
32.0806	333	390	369	1192.64
32.0973	340	399	366	1188
32.114	364	389	410	1176.91
32.1307	394	429	352	1176.09
32.1475	344	422	396	1179.36
32.1642	375	395	416	1189.09
32.1809	337	381	367	1189.55
32.1976	372	396	412	1183.45
32.2143	349	416	358	1186.55
32.231	351	410	362	1187.82
32.2477	377	435	368	1192.36
32.2644	402	416	364	1196.36
32.2811	354	432	398	1195.18
32.2979	331	404	401	1197.82
32.3146	335	415	431	1199.55
32.3313	379	441	380	1196.73
32.348	373	412	371	1196.09
32.3647	358	373	363	1202.82
32.3814	331	387	410	1207.91
32.3981	305	373	349	1205.09
32.4148	358	387	401	1197.55
32.4316	339	405	385	1201.64
32.4483	315	375	376	1199.64
32.465	344	390	355	1200.36
32.4817	330	363	382	1204.55
32.4984	346	376	368	1200.64
32.5151	331	423	381	1205.09
32.5318	344	369	440	1203.55
32.5485	319	328	380	1205.18
32.5652	359	363	357	1203.73
32.5819	341	367	354	1215
32.5987	332	368	339	1214.91
32.6154	352	390	359	1210.91
32.6321	319	372	375	1214.91
32.6488	325	341	367	1220.73
32.6655	336	323	367	1219.36
32.6822	326	345	431	1224.36
32.6989	354	402	386	1221.91
32.7156	323	369	392	1223.64
32.7323	325	370	375	1222.45
32.7491	330	355	366	1222.45
32.7658	331	332	345	1217
32.7825	325	407	366	1215.91
32.7992	372	366	393	1215.73
32.8159	328	336	357	1218.27
32.8326	354	351	407	1216.91
32.8493	332	342	342	1222.55
32.866	322	390	360	1223.55
32.8828	332	388	343	1223.91
32.8995	317	355	360	1226.91
32.9162	358	360	373	1227.27
32.9329	317	414	327	1231.73
32.9496	304	355	389	1237.36
32.9663	299	394	379	1245.82
32.983	339	361	350	1252
32.9997	310	361	370	1246.64
33.0164	313	373	343	1249.09
33.0331	269	370	333	1249.27
33.0499	297	377	371	1245
33.0666	306	377	332	1240.09
33.0833	325	394	361	1236.09
33.1	308	355	348	1234.36
33.1167	273	384	401	1231.91
33.1334	317	364	373	1228.73
33.1501	312	382	363	1223.18
33.1668	342	336	377	1211
33.1836	334	357	364	1213.91
33.2003	332	331	372	1208.91
33.217	268	367	378	1214.36
33.2337	281	330	340	1216.82
33.2504	318	386	357	1222.27
33.2671	312	402	388	1223.64
33.2838	343	368	343	1231.73
33.3005	324	352	363	1235.73
33.3173	328	346	382	1232.91
33.334	331	359	357	1241.55
33.3507	282	375	370	1247.82
33.3674	304	369	331	1243.36
33.3841	326	368	396	1241.91
33.4008	284	401	351	1231.45
33.4175	300	380	369	1231.64
33.4342	307	366	403	1235
33.4509	325	367	358	1237.64
33.4676	341	388	367	1234.55
33.4844	327	384	393	1236.73
33.5011	322	376	355	1238.27
33.5178	309	337	378	1237.73
33.5345	335	392	364	1243.09
33.5512	335	360	370	1242.73
33.5679	339	366	406	1249.73
33.5846	337	360	370	1255.27
33.6013	315	378	339	1262
33.618	345	430	350	1264.36
33.6348	296	371	376	1259
33.6515	298	388	387	1259.55
33.6682	327	373	368	1261.82
33.6849	278	380	371	1261.36
33.7016	335	395	335	1258.73
33.7183	324	358	352	1253.45
33.735	357	378	375	1258.82
33.7517	301	382	355	1259
33.7685	323	393	361	1253.55
33.7852	327	380	354	1250.36
33.8019	318	357	360	1243.64
33.8186	342	362	363	1245.27
33.8353	312	343	380	1240
33.852	328	363	363	1238.36
33.8687	301	367	395	1238.45
33.8854	312	346	357	1233
33.9021	326	397	394	1233.18
33.9188	334	377	368	1242.82
33.9356	335	350	339	1237.27
33.9523	277	345	359	1236.27
33.969	308	363	385	1236.36
33.9857	283	372	359	1237.55
34.0024	309	364	385	1242.64
34.0191	299	360	368	1247.18
34.0358	300	358	385	1244.45
34.0525	325	371	334	1248.45
34.0692	304	357	358	1253
34.086	290	386	366	1252.55
34.1027	297	361	305	1239
34.1194	290	362	384	1249.18
34.1361	305	376	381	1257.55
34.1528	321	333	377	1252.91
34.1695	295	344	352	1257.64
34.1862	307	373	361	1257.64
34.2029	286	349	346	1253.09
34.2197	296	369	375	1252.64
34.2364	335	326	381	1247.82
34.2531	312	336	349	1251.55
34.2698	297	322	357	1257.45
34.2865	345	380	372	1264.45
34.3032	318	363	377	1259.09
34.3199	321	358	351	1251.09
34.3366	342	357	415	1255
34.3533	307	349	393	1247.91
34.3701	310	353	372	1242.82
34.3868	294	381	375	1245.27
34.4035	321	322	394	1243.73
34.4202	316	363	349	1249.27
34.4369	296	402	373	1246.82
34.4536	262	371	361	1241.91
34.4703	291	403	380	1239.91
34.487	304	395	363	1239.36
34.5037	323	359	384	1245.18
34.5205	268	349	326	1253
34.5372	295	345	307	1257.27
34.5539	309	366	390	1260.64
34.5706	298	357	330	1267.82
34.5873	286	341	324	1277.36
34.604	291	367	379	1272.18
34.6207	305	367	392	1275.45
34.6374	282	360	342	1274.36
34.6542	322	382	363	1274.45
34.6709	252	355	375	1278.82
34.6876	300	352	376	1276.82
34.7043	288	372	385	1273.45
34.721	270	373	339	1273.73
34.7377	257	375	342	1273.55
34.7544	297	313	370	1268.73
34.7711	284	334	336	1261.45
34.7878	309	353	395	1264.82
34.8045	300	349	350	1263.82
34.8213	270	366	353	1264.64
34.838	287	351	366	1266.55
34.8547	316	370	377	1261.18
34.8714	300	379	368	1259
34.8881	273	390	359	1258.73
34.9048	273	355	380	1265.27
34.9215	256	357	322	1266
34.9382	297	366	363	1264
34.9549	289	322	304	1262.55
34.9717	271	369	358	1263.45
34.9884	277	388	359	1266.64
35.0051	325	367	380	1274.91
35.0218	290	334	350	1278.55
35.0385	286	371	382	1286.27
35.0552	269	348	399	1290.73
35.0719	275	363	307	1291.27
35.0886	282	362	354	1289.27
35.1054	277	334	345	1294.09
35.1221	295	325	363	1296.91
35.1388	295	389	337	1304.18
35.1555	256	346	382	1302
35.1722	282	384	361	1297.36
35.1889	287	341	352	1296.73
35.2056	281	367	360	1293.27
35.2223	278	403	379	1293.36
35.239	288	401	389	1295.91
35.2557	307	375	343	1297.36
35.2725	286	369	382	1296.55
35.2892	295	340	373	1291.55
35.3059	248	385	345	1299.64
35.3226	265	379	353	1288.36
35.3393	289	348	352	1292.64
35.356	256	350	340	1291.64
35.3727	290	351	357	1286.45
35.3894	287	375	331	1287.82
35.4061	282	331	401	1281.27
35.4229	283	333	384	1283.18
35.4396	334	360	362	1281.09
35.4563	345	371	349	1281.64
35.473	277	410	333	1285.73
35.4897	283	370	387	1282.36
35.5064	278	341	357	1288.64
35.5231	305	378	371	1290.82
35.5398	286	361	373	1294.82
35.5566	281	345	325	1303.09
35.5733	282	360	351	1307.45
35.59	299	363	367	1311.82
35.6067	273	367	385	1314.27
35.6234	286	351	334	1309.91
35.6401	272	390	363	1314.91
35.6568	266	345	382	1316.55
35.6735	266	350	340	1315.73
35.6902	273	368	360	1325.55
35.707	257	336	369	1325.82
35.7237	286	366	369	1326.91
35.7404	290	346	432	1323.18
35.7571	273	333	385	1325.82
35.7738	307	340	355	1330.82
35.7905	270	369	364	1326.55
35.8072	301	353	372	1342.09
35.8239	301	373	384	1341.45
35.8406	299	370	371	1346.73
35.8574	295	363	363	1349.73
35.8741	270	358	377	1346.45
35.8908	272	354	339	1349.09
35.9075	283	355	368	1347.73
35.9242	257	368	389	1354.64
35.9409	274	348	380	1349.82
35.9576	284	345	343	1350
35.9743	255	324	362	1355.64
35.9911	278	332	375	1347.82
36.0078	261	357	396	1352.36
36.0245	323	366	335	1344
36.0412	316	364	354	1343.27
36.0579	299	393	373	1346.18
36.0746	296	327	363	1351.73
36.0913	296	372	407	1348.36
36.108	290	380	358	1347.82
36.1247	305	349	375	1352.09
36.1414	270	358	357	1361.82
36.1582	298	366	422	1357.73
36.1749	312	369	373	1361.09
36.1916	305	362	376	1362.45
36.2083	252	363	352	1367.36
36.225	255	350	376	1371.09
36.2417	281	336	373	1371.09
36.2584	282	388	381	1373.36
36.2751	269	330	368	1382.64
36.2918	264	360	380	1382.18
36.3086	253	382	354	1377.64
36.3253	273	357	388	1366.36
36.342	291	343	385	1370
36.3587	292	371	371	1372.64
36.3754	260	335	310	1374.73
36.3921	284	354	364	1375.91
36.4088	287	388	355	1375.18
36.4255	265	377	357	1375.82
36.4423	255	328	376	1374.27
36.459	281	366	377	1383.45
36.4757	281	341	375	1383.55
36.4924	253	341	377	1390.18
36.5091	300	381	360	1392.09
36.5258	273	348	377	1401.09
36.5425	286	367	401	1399.82
36.5592	246	387	376	1398.64
36.5759	265	352	390	1399.82
36.5926	268	369	384	1405
36.6094	253	362	382	1409.27
36.6261	294	367	386	1404.91
36.6428	263	342	477	1401.45
36.6595	259	370	358	1400
36.6762	282	367	410	1406.64
36.6929	253	368	385	1407.45
36.7096	244	359	376	1410.45
36.7263	242	408	357	1418.91
36.7431	211	378	407	1421.91
36.7598	284	366	385	1433.45
36.7765	274	332	369	1432.82
36.7932	290	344	378	1439.55
36.8099	247	360	363	1446.45
36.8266	261	353	390	1448.82
36.8433	225	332	386	1455.55
36.86	275	361	378	1456.27
36.8768	265	343	369	1460
36.8935	272	319	396	1466.27
36.9102	269	358	372	1461.64
36.9269	277	387	403	1463.27
36.9436	288	392	377	1461.45
36.9603	253	351	401	1467
36.977	253	367	368	1457.36
36.9937	283	353	389	1459.91
37.0104	288	376	407	1462.18
37.0271	275	355	413	1473.09
37.0439	243	376	431	1474.27
37.0606	306	388	384	1476.27
37.0773	246	367	420	1469.36
37.094	284	364	371	1469.45
37.1107	286	368	384	1476.73
37.1274	297	375	386	1484.64
37.1441	263	363	379	1489.91
37.1608	251	351	405	1502.64
37.1775	273	355	378	1504.55
37.1943	269	368	388	1504.27
37.211	268	368	439	1505.64
37.2277	290	381	417	1497.91
37.2444	272	353	394	1501.18
37.2611	290	348	420	1508.55
37.2778	259	384	399	1522.55
37.2945	257	378	389	1521.55
37.3112	268	382	381	1518.09
37.328	281	397	358	1528.91
37.3447	232	373	398	1521.64
37.3614	254	380	380	1532.64
37.3781	257	343	377	1540.82
37.3948	251	362	377	1537.82
37.4115	272	354	440	1556.09
37.4282	272	366	407	1561.91
37.4449	241	379	387	1567.91
37.4616	273	369	421	1571.55
37.4783	279	355	379	1572.18
37.4951	260	355	423	1578.64
37.5118	281	354	381	1577.91
37.5285	288	376	420	1590.27
37.5452	268	345	399	1589.45
37.5619	259	382	411	1593
37.5786	251	403	440	1600.09
37.5953	268	408	421	1608.09
37.612	269	363	421	1616.64
37.6287	261	362	428	1613.27
37.6455	247	353	405	1613.18
37.6622	248	362	398	1619.73
37.6789	268	344	438	1622.45
37.6956	260	353	426	1618.55
37.7123	270	373	419	1626.09
37.729	268	361	416	1622.18
37.7457	251	377	423	1625.45
37.7624	256	349	460	1626.82
37.7792	268	359	407	1625.36
37.7959	252	397	419	1630.55
37.8126	244	346	416	1644.18
37.8293	288	371	411	1649.45
37.846	252	387	412	1650.73
37.8627	264	376	423	1659.45
37.8794	251	379	420	1673.45
37.8961	245	343	397	1667.91
37.9128	237	358	429	1682.09
37.9296	236	359	450	1685.82
37.9463	251	350	425	1693.36
37.963	269	357	434	1696.91
37.9797	259	348	444	1698.36
37.9964	273	346	449	1704.55
38.0131	264	349	410	1718.45
38.0298	256	386	414	1725.36
38.0465	286	385	462	1723.91
38.0632	252	345	462	1727.18
38.08	275	375	405	1731.91
38.0967	247	359	437	1732.73
38.1134	265	381	406	1744.73
38.1301	263	420	407	1751.82
38.1468	252	371	447	1750.55
38.1635	268	375	430	1755.09
38.1802	259	389	433	1751
38.1969	262	398	403	1747.45
38.2137	248	407	433	1758.09
38.2304	229	377	440	1770.36
38.2471	257	406	479	1770.64
38.2638	265	388	426	1782.55
38.2805	253	351	455	1785.82
38.2972	244	399	407	1786.45
38.3139	247	363	386	1784.82
38.3306	242	399	434	1791.36
38.3473	263	384	431	1799
38.364	279	393	381	1806.18
[truncated: 2,192 more rows]

## Sheet: Fig. 2b
Pt 4f XPS spectra
Pt1SAs/C								Pt6NCs/C								PtNPs/C
B.E.(eV)	Raw Intensity	Peak Sum	Background	Peak 1	Peak 2	Peak 3	Peak 4	B.E.(eV)	Raw Intensity	Peak Sum	Background	Peak 1	Peak 2	Peak 3	Peak 4	B.E.(eV)	Raw Intensity	Peak Sum	Background	Peak 1	Peak 2	Peak 3	Peak 4
87.48	763.73	770.064	763.73	765.312	764.702	765.384	763.982	89.1	404.384	412.347	404.384	404.843	406.819	405.416	407.557	87.48	1273.5	1298.77	1273.5	1276.36	1281.59	1274.74	1280.95
87.38	726.579	770.164	763.73	765.334	764.717	765.414	763.987	89.05	405.94	412.406	404.384	404.846	406.839	405.422	407.58	87.38	1322.04	1299.2	1273.5	1276.39	1281.72	1274.75	1281.09
87.28	737.449	770.454	763.918	765.544	764.921	765.632	764.181	89	407.677	412.463	404.381	404.846	406.856	405.426	407.601	87.28	1375.88	1299.5	1273.37	1276.3	1281.72	1274.64	1281.1
87.18	716.013	770.693	764.052	765.701	765.07	765.797	764.321	88.95	404.859	412.517	404.375	404.843	406.87	405.426	407.619	87.18	1405.21	1299.67	1273.09	1276.06	1281.58	1274.38	1280.97
87.08	725.932	771.044	764.295	765.967	765.33	766.072	764.57	88.9	403.127	412.577	404.374	404.845	406.89	405.431	407.642	87.08	1423.15	1299.78	1272.73	1275.74	1281.37	1274.04	1280.76
86.98	743.784	771.348	764.489	766.185	765.54	766.3	764.77	88.85	402.651	412.64	404.377	404.85	406.913	405.44	407.669	86.98	1322.92	1299.84	1272.33	1275.37	1281.1	1273.65	1280.51
86.88	735.349	771.565	764.594	766.314	765.662	766.438	764.881	88.8	401.299	412.705	404.38	404.856	406.937	405.449	407.696	86.88	1330.78	1300.19	1272.19	1275.28	1281.11	1273.53	1280.53
86.78	757.164	771.829	764.742	766.487	765.827	766.621	765.035	88.75	402.962	412.774	404.385	404.865	406.963	405.461	407.727	86.78	1370.37	1300.53	1272.03	1275.16	1281.11	1273.39	1280.54
86.68	748.192	771.986	764.78	766.55	765.883	766.695	765.081	88.7	410.081	412.84	404.388	404.87	406.987	405.47	407.755	86.68	1361.2	1300.77	1271.76	1274.93	1281	1273.15	1280.44
86.58	718.12	772.191	764.864	766.66	765.985	766.816	765.171	88.65	416.948	412.894	404.378	404.863	406.999	405.467	407.77	86.58	1391.26	1301.05	1271.52	1274.74	1280.92	1272.92	1280.37
86.48	740.174	772.552	765.101	766.923	766.24	767.09	765.415	88.6	417.382	412.937	404.355	404.844	406.998	405.451	407.773	86.48	1373.28	1301.27	1271.19	1274.45	1280.76	1272.62	1280.22
86.38	731.851	772.806	765.227	767.076	766.385	767.255	765.549	88.55	410.443	412.979	404.332	404.824	406.997	405.434	407.776	86.38	1374.09	1301.54	1270.92	1274.22	1280.65	1272.37	1280.13
86.28	765.545	773.106	765.396	767.273	766.574	767.464	765.726	88.5	404.024	413.034	404.321	404.816	407.008	405.43	407.791	86.28	1462.51	1301.83	1270.64	1273.99	1280.55	1272.11	1280.04
86.18	756.995	773.24	765.395	767.3	766.593	767.505	765.733	88.45	403.463	413.102	404.321	404.82	407.032	405.437	407.818	86.18	1387.93	1301.9	1270.12	1273.52	1280.2	1271.61	1279.72
86.08	727.795	773.421	765.438	767.371	766.656	767.59	765.784	88.4	404.121	413.172	404.323	404.824	407.056	405.446	407.846	86.08	1298.29	1302.18	1269.8	1273.24	1280.07	1271.31	1279.6
85.98	772.985	773.753	765.628	767.591	766.868	767.824	765.983	88.35	401.63	413.241	404.323	404.828	407.08	405.453	407.874	85.98	1353.59	1302.73	1269.72	1273.22	1280.18	1271.26	1279.73
85.88	757.982	773.862	765.591	767.584	766.852	767.833	765.955	88.3	399.524	413.316	404.328	404.836	407.109	405.465	407.906	85.88	1411.47	1303.14	1269.49	1273.04	1280.15	1271.06	1279.72
85.78	762.348	774.05	765.629	767.654	766.913	767.918	766.003	88.25	403.753	413.395	404.337	404.848	407.141	405.48	407.943	85.78	1315.98	1303.41	1269.11	1272.71	1279.96	1270.69	1279.56
85.68	747.979	774.221	765.646	767.702	766.952	767.982	766.029	88.2	414.537	413.468	404.338	404.853	407.167	405.489	407.972	85.68	1376.93	1303.96	1268.98	1272.63	1280.04	1270.59	1279.66
85.58	782.808	774.469	765.735	767.824	767.065	768.122	766.128	88.15	416.438	413.522	404.319	404.838	407.173	405.477	407.983	85.58	1344.63	1304.36	1268.69	1272.39	1279.96	1270.32	1279.61
85.48	729.055	774.545	765.649	767.77	767.003	768.087	766.052	88.1	407.047	413.573	404.298	404.819	407.176	405.463	407.99	85.48	1351.62	1304.88	1268.48	1272.24	1279.97	1270.14	1279.65
85.38	752.309	774.898	765.834	767.99	767.212	768.325	766.249	88.05	403.448	413.642	404.293	404.818	407.197	405.465	408.014	85.38	1440.67	1305.39	1268.26	1272.07	1279.97	1269.95	1279.68
85.28	724.361	775.139	765.903	768.093	767.306	768.448	766.328	88	397.686	413.718	404.294	404.823	407.224	405.474	408.045	85.28	1429.95	1305.69	1267.79	1271.66	1279.73	1269.51	1279.47
85.18	699.45	775.526	766.113	768.339	767.542	768.714	766.55	87.95	389.599	413.806	404.306	404.838	407.261	405.494	408.087	85.18	1414.54	1306.04	1267.35	1271.28	1279.53	1269.09	1279.31
85.08	749.152	776.046	766.45	768.712	767.907	769.11	766.9	87.9	395.43	413.909	404.332	404.868	407.314	405.527	408.144	85.08	1365.11	1306.45	1266.95	1270.94	1279.37	1268.72	1279.19
84.98	711.038	776.321	766.538	768.837	768.022	769.258	767	87.85	411.242	414.003	404.348	404.888	407.357	405.551	408.19	84.98	1337.04	1307.02	1266.69	1270.73	1279.36	1268.49	1279.22
84.88	746.763	776.796	766.818	769.157	768.331	769.601	767.295	87.8	414.534	414.069	404.336	404.879	407.371	405.546	408.209	84.88	1362.49	1307.7	1266.5	1270.61	1279.43	1268.33	1279.33
84.78	744.541	777.097	766.92	769.297	768.461	769.768	767.41	87.75	401.044	414.131	404.318	404.865	407.38	405.536	408.222	84.78	1363.72	1308.33	1266.24	1270.41	1279.43	1268.1	1279.38
84.68	752.759	777.415	767.033	769.451	768.605	769.948	767.538	87.7	389.539	414.217	404.324	404.874	407.414	405.55	408.26	84.68	1356.09	1308.99	1265.97	1270.21	1279.44	1267.86	1279.44
84.58	768.921	777.7	767.105	769.564	768.708	770.089	767.626	87.65	390.274	414.325	404.35	404.904	407.469	405.584	408.318	84.58	1394.65	1309.7	1265.73	1270.03	1279.48	1267.65	1279.53
84.48	739.094	777.909	767.096	769.597	768.73	770.152	767.633	87.6	399.089	414.433	404.375	404.934	407.523	405.617	408.376	84.48	1403.46	1310.34	1265.38	1269.75	1279.43	1267.34	1279.53
84.38	761.57	778.276	767.238	769.783	768.905	770.368	767.791	87.55	395.754	414.526	404.385	404.947	407.561	405.635	408.419	84.38	1367.93	1310.99	1265.01	1269.45	1279.36	1267	1279.52
84.28	765.447	778.538	767.266	769.856	768.967	770.474	767.837	87.5	388.624	414.627	404.401	404.966	407.606	405.659	408.467	84.28	1404.05	1311.76	1264.73	1269.24	1279.39	1266.75	1279.62
84.18	722.676	778.787	767.276	769.911	769.011	770.563	767.865	87.45	394.486	414.741	404.429	404.999	407.664	405.695	408.53	84.18	1340.14	1312.48	1264.35	1268.93	1279.33	1266.41	1279.63
84.08	691.048	779.261	767.501	770.184	769.272	770.871	768.11	87.4	396.242	414.846	404.447	405.021	407.712	405.721	408.582	84.08	1391.86	1313.41	1264.14	1268.81	1279.46	1266.24	1279.84
83.98	669.17	779.904	767.888	770.619	769.696	771.345	768.517	87.35	391.528	414.949	404.461	405.039	407.757	405.745	408.631	83.98	1430.45	1314.23	1263.8	1268.54	1279.46	1265.93	1279.91
83.88	719.861	780.669	768.388	771.168	770.234	771.934	769.038	87.3	392.091	415.061	404.485	405.067	407.811	405.776	408.69	83.88	1323.8	1315	1263.35	1268.16	1279.37	1265.52	1279.9
83.78	787.841	781.189	768.633	771.464	770.519	772.272	769.306	87.25	391.191	415.173	404.507	405.093	407.865	405.807	408.747	83.78	1338.45	1316.1	1263.18	1268.08	1279.57	1265.4	1280.2
83.68	835.492	781.375	768.536	771.42	770.462	772.272	769.232	87.2	388.321	415.289	404.531	405.121	407.921	405.84	408.807	83.68	1354.11	1317.2	1262.98	1267.96	1279.75	1265.23	1280.47
83.58	790.803	781.33	768.197	771.135	770.165	772.034	768.918	87.15	390.796	415.411	404.56	405.154	407.982	405.878	408.873	83.58	1248.45	1318.31	1262.73	1267.8	1279.89	1265.03	1280.72
83.48	782.665	781.519	768.083	771.075	770.094	772.024	768.83	87.1	392.221	415.529	404.585	405.183	408.04	405.911	408.934	83.48	1276.62	1319.76	1262.77	1267.92	1280.34	1265.11	1281.28
83.38	795.592	781.76	768.009	771.059	770.065	772.059	768.784	87.05	392.525	415.647	404.607	405.21	408.095	405.942	408.994	83.38	1414.92	1321.19	1262.73	1267.98	1280.73	1265.12	1281.79
83.28	816.028	781.947	767.87	770.977	769.971	772.033	768.674	87	394.92	415.765	404.629	405.236	408.151	405.973	409.054	83.28	1388.44	1322.3	1262.32	1267.65	1280.76	1264.75	1281.94
83.18	743.196	782.041	767.626	770.794	769.775	771.908	768.461	86.95	392.43	415.88	404.646	405.258	408.202	406	409.109	83.18	1381.92	1323.54	1261.98	1267.41	1280.87	1264.46	1282.19
83.08	730.605	782.515	767.75	770.98	769.948	772.155	768.617	86.9	391.392	416.001	404.668	405.284	408.259	406.031	409.17	83.08	1358.85	1324.86	1261.65	1267.18	1281.02	1264.18	1282.49
82.98	706.502	783.067	767.938	771.232	770.187	772.472	768.84	86.85	393.629	416.125	404.692	405.312	408.318	406.064	409.233	82.98	1456.27	1326.31	1261.39	1267.02	1281.24	1263.97	1282.87
82.88	748.156	783.755	768.248	771.608	770.551	772.918	769.187	86.8	394.868	416.246	404.712	405.337	408.373	406.093	409.293	82.88	1508.08	1327.56	1260.86	1266.59	1281.22	1263.49	1283.02
82.78	806.098	784.25	768.35	771.778	770.707	773.161	769.328	86.75	397.3	416.367	404.73	405.359	408.427	406.12	409.351	82.78	1469.21	1328.76	1260.19	1266.03	1281.08	1262.87	1283.06
82.68	749.467	784.466	768.159	771.656	770.573	773.117	769.179	86.7	395.888	416.485	404.743	405.377	408.478	406.143	409.406	82.68	1451.81	1330.13	1259.62	1265.57	1281.07	1262.36	1283.24
82.58	708.827	784.985	768.254	771.823	770.726	773.366	769.317	86.65	389.66	416.606	404.759	405.398	408.531	406.169	409.463	82.58	1370.28	1331.63	1259.1	1265.16	1281.12	1261.9	1283.5
82.48	733.593	785.727	768.554	772.198	771.088	773.828	769.665	86.6	390.062	416.741	404.786	405.43	408.596	406.206	409.532	82.48	1409.48	1333.44	1258.8	1264.97	1281.41	1261.65	1284.02
82.38	747.084	786.364	768.731	772.451	771.328	774.174	769.893	86.55	397.51	416.876	404.813	405.461	408.661	406.242	409.601	82.38	1471.02	1335.24	1258.39	1264.68	1281.62	1261.31	1284.47
82.28	748.267	786.952	768.841	772.64	771.503	774.461	770.056	86.5	401.38	416.999	404.826	405.479	408.713	406.265	409.658	82.28	1385.39	1336.97	1257.82	1264.22	1281.69	1260.79	1284.81
82.18	719.599	787.555	768.945	772.825	771.675	774.751	770.218	86.45	402.321	417.117	404.832	405.49	408.759	406.281	409.708	82.18	1389.96	1339.04	1257.47	1264	1282.01	1260.51	1285.41
82.08	719.9	788.325	769.195	773.159	771.995	775.196	770.529	86.4	404.576	417.235	404.836	405.499	408.803	406.296	409.757	82.08	1465.83	1341.21	1257.11	1263.77	1282.35	1260.22	1286.06
81.98	762.898	789.118	769.444	773.495	772.318	775.651	770.845	86.35	408.302	417.351	404.837	405.505	408.845	406.307	409.802	81.98	1480.28	1343.29	1256.55	1263.34	1282.52	1259.72	1286.55
81.88	752.985	789.719	769.477	773.618	772.427	775.9	770.949	86.3	413.119	417.461	404.831	405.503	408.88	406.311	409.841	81.88	1484.01	1345.47	1255.94	1262.87	1282.67	1259.18	1287.06
81.78	784.573	790.396	769.561	773.795	772.59	776.211	771.11	86.25	410.907	417.564	404.816	405.494	408.907	406.307	409.873	81.78	1421.49	1347.77	1255.32	1262.39	1282.85	1258.64	1287.62
81.68	791.913	790.941	769.485	773.814	772.596	776.375	771.117	86.2	405.934	417.673	404.805	405.488	408.939	406.306	409.909	81.68	1398.2	1350.38	1254.87	1262.08	1283.23	1258.26	1288.42
81.58	750.132	791.478	769.371	773.8	772.569	776.514	771.093	86.15	410.895	417.792	404.803	405.491	408.981	406.315	409.954	81.58	1397.03	1353.21	1254.48	1261.84	1283.72	1257.95	1289.35
81.48	747.963	792.257	769.469	774	772.756	776.879	771.288	86.1	419.89	417.905	404.792	405.485	409.014	406.315	409.991	81.48	1505.03	1356.22	1254.1	1261.61	1284.24	1257.65	1290.37
81.38	759.331	793.08	769.577	774.215	772.958	777.269	771.503	86.05	421.309	418.003	404.765	405.464	409.031	406.299	410.013	81.38	1504.84	1359.12	1253.42	1261.09	1284.52	1257.05	1291.17
81.28	761.232	793.883	769.629	774.377	773.107	777.62	771.67	86	415.05	418.1	404.735	405.439	409.047	406.28	410.033	81.28	1488.18	1362.22	1252.73	1260.57	1284.83	1256.45	1292.06
81.18	769.789	794.714	769.672	774.534	773.25	777.978	771.839	85.95	408.616	418.21	404.716	405.426	409.075	406.273	410.064	81.18	1363.86	1365.58	1252.1	1260.1	1285.24	1255.91	1293.09
81.08	813.712	795.543	769.671	774.651	773.356	778.313	771.976	85.9	406.721	418.334	404.709	405.425	409.115	406.277	410.108	81.08	1265.57	1369.51	1251.79	1259.97	1286.04	1255.7	1294.57
80.98	763.126	796.193	769.448	774.551	773.244	778.445	771.905	85.85	396.926	418.463	404.706	405.427	409.159	406.285	410.156	80.98	1356.95	1373.96	1251.76	1260.11	1287.16	1255.76	1296.43
80.88	831.366	797.146	769.48	774.71	773.391	778.855	772.103	85.8	377.942	418.611	404.72	405.446	409.222	406.31	410.223	80.88	1467.47	1378.44	1251.47	1260.01	1288.09	1255.57	1298.16
80.78	783.252	797.805	769.167	774.528	773.199	778.943	771.974	85.75	369.86	418.796	404.768	405.5	409.319	406.37	410.324	80.78	1517.28	1382.92	1250.89	1259.62	1288.78	1255.09	1299.74
80.68	738.821	798.761	769.096	774.594	773.254	779.3	772.107	85.7	382.534	418.997	404.831	405.569	409.432	406.445	410.441	80.68	1377.4	1387.61	1250.16	1259.09	1289.4	1254.47	1301.33
80.58	719.922	800	769.249	774.889	773.539	779.91	772.486	85.65	398.578	419.178	404.871	405.615	409.523	406.497	410.536	80.58	1448.92	1393.04	1249.82	1258.95	1290.48	1254.24	1303.46
80.48	745.379	801.4	769.499	775.286	773.928	780.647	772.988	85.6	402.01	419.332	404.882	405.632	409.587	406.52	410.603	80.48	1566.99	1398.68	1249.28	1258.62	1291.43	1253.82	1305.58
80.38	748.739	802.743	769.621	775.562	774.195	781.29	773.393	85.55	394.665	419.482	404.887	405.643	409.644	406.538	410.664	80.38	1617.62	1404.44	1248.42	1257.98	1292.15	1253.08	1307.58
80.28	752.383	804.145	769.726	775.827	774.454	781.954	773.817	85.5	388.863	419.647	404.906	405.668	409.716	406.568	410.74	80.28	1608.45	1410.57	1247.42	1257.21	1292.82	1252.2	1309.66
80.18	752.439	805.612	769.814	776.081	774.702	782.641	774.263	85.45	387.447	419.826	404.934	405.702	409.8	406.61	410.827	80.18	1437.07	1417.25	1246.44	1256.47	1293.61	1251.36	1312.02
80.08	735.551	807.169	769.902	776.342	774.958	783.372	774.759	85.4	393.742	420.009	404.966	405.74	409.887	406.654	410.917	80.08	1353.21	1425	1245.92	1256.19	1294.96	1250.97	1315.12
79.98	752.543	808.91	770.076	776.696	775.309	784.238	775.397	85.35	408.527	420.183	404.986	405.767	409.963	406.687	410.997	79.98	1464.25	1433.64	1245.63	1256.16	1296.65	1250.83	1318.76
79.88	710.298	810.673	770.165	776.972	775.585	785.073	776.02	85.3	412.276	420.333	404.98	405.767	410.014	406.693	411.051	79.88	1545.41	1442.71	1245.04	1255.83	1298.16	1250.38	1322.45
79.78	741.879	812.77	770.468	777.471	776.084	786.182	776.942	85.25	400.75	420.479	404.967	405.76	410.059	406.693	411.1	79.78	1515.15	1452.37	1244.22	1255.29	1299.58	1249.72	1326.33
79.68	805.757	814.837	770.612	777.82	776.436	787.199	777.809	85.2	396.128	420.648	404.974	405.774	410.126	406.714	411.17	79.68	1534.73	1463	1243.49	1254.83	1301.22	1249.15	1330.76
79.58	786.005	816.726	770.434	777.856	776.477	787.967	778.486	85.15	396.749	420.828	404.99	405.797	410.203	406.743	411.25	79.58	1575.08	1474.55	1242.7	1254.34	1302.96	1248.53	1335.66
79.48	731.57	818.874	770.356	778	776.63	788.917	779.432	85.1	390.439	421.009	405.005	405.818	410.279	406.772	411.329	79.48	1636.68	1487.06	1241.8	1253.74	1304.76	1247.8	1341.07
79.38	729.504	821.473	770.552	778.429	777.07	790.232	780.877	85.05	387.268	421.204	405.031	405.851	410.368	406.812	411.421	79.38	1664.83	1500.58	1240.73	1252.99	1306.58	1246.92	1347.03
79.28	727.807	824.282	770.76	778.881	777.537	791.662	782.632	85	398.216	421.408	405.063	405.89	410.463	406.857	411.519	79.28	1647.9	1515.3	1239.58	1252.17	1308.51	1245.96	1353.73
79.18	760.886	827.322	770.977	779.354	778.028	793.216	784.798	84.95	415.402	421.595	405.075	405.909	410.541	406.884	411.599	79.18	1661.45	1531.45	1238.47	1251.41	1310.71	1245.06	1361.44
79.08	811.808	830.448	771.028	779.673	778.37	794.734	787.334	84.9	420.917	421.754	405.057	405.898	410.588	406.879	411.649	79.08	1601.55	1549.07	1237.33	1250.62	1313.1	1244.12	1370.21
78.98	815.6	833.603	770.822	779.747	778.472	796.143	790.317	84.85	421.545	421.906	405.028	405.876	410.627	406.865	411.69	78.98	1673.98	1568.48	1236.34	1250.01	1315.92	1243.36	1380.43
78.88	822.075	837.068	770.595	779.814	778.574	797.699	794.187	84.8	425.018	422.06	404.998	405.854	410.665	406.85	411.731	78.88	1724.1	1589.44	1235.15	1249.21	1318.83	1242.4	1391.93
78.78	888.259	840.879	770.335	779.863	778.664	799.414	799.15	84.75	421.904	422.21	404.962	405.825	410.699	406.829	411.767	78.78	1725.38	1612.14	1233.83	1248.29	1321.92	1241.32	1404.98
78.68	819.134	844.798	769.738	779.591	778.44	801.015	805.125	84.7	417.65	422.37	404.932	405.802	410.739	406.813	411.81	78.68	1726.58	1636.84	1232.5	1247.38	1325.36	1240.25	1419.94
78.58	807.36	849.586	769.488	779.682	778.589	803.224	812.973	84.65	413.616	422.539	404.909	405.786	410.789	406.805	411.862	78.58	1706.83	1663.64	1231.16	1246.49	1329.18	1239.18	1437.07
78.48	823.404	855.047	769.296	779.85	778.824	805.797	822.471	84.6	400.343	422.72	404.894	405.779	410.847	406.805	411.921	78.48	1755.51	1692.73	1229.87	1245.66	1333.48	1238.18	1456.69
78.38	877.633	861.154	769.023	779.955	779.008	808.654	833.297	84.55	389.41	422.927	404.902	405.794	410.93	406.829	412.007	78.38	1763.92	1724.03	1228.44	1244.72	1338.13	1237.05	1478.89
78.28	909.027	867.85	768.473	779.804	778.95	811.674	844.595	84.5	395.509	423.158	404.93	405.83	411.034	406.872	412.112	78.28	1797.92	1757.75	1226.99	1243.78	1343.3	1235.92	1504.05
78.18	898.491	875.406	767.762	779.514	778.769	815.07	855.063	84.45	404.577	423.381	404.947	405.855	411.129	406.905	412.209	78.18	1805.84	1793.88	1225.44	1242.76	1348.97	1234.71	1532.35
78.08	914.033	884.219	767.1	779.298	778.68	819.176	862.7	84.4	404.633	423.591	404.947	405.863	411.209	406.921	412.29	78.08	1903.31	1832.56	1223.87	1241.74	1355.3	1233.49	1564.11
77.98	915.309	894.365	766.357	779.025	778.557	824.016	865.066	84.35	402.246	423.805	404.948	405.872	411.29	406.938	412.373	77.98	1946.64	1873.57	1222.03	1240.48	1362.14	1232.02	1599.3
77.88	941.462	906.15	765.603	778.769	778.477	829.86	861.202	84.3	399.639	424.027	404.953	405.885	411.377	406.959	412.461	77.88	1907.67	1917.03	1220.07	1239.13	1369.74	1230.46	1638.18
77.78	984.298	919.693	764.713	778.406	778.322	836.822	852.013	84.25	399.213	424.257	404.962	405.903	411.471	406.986	412.555	77.78	1983.42	1963.1	1218.2	1237.91	1378.45	1229.02	1681.03
77.68	1020.5	935.172	763.602	777.855	778.015	845.111	839.723	84.2	399.326	424.492	404.973	405.922	411.567	407.013	412.652	77.68	2081.01	2011.33	1216.13	1236.52	1388.11	1227.39	1727.42
77.58	978.626	952.88	762.302	777.149	777.598	855.099	826.575	84.15	398.754	424.731	404.983	405.941	411.664	407.04	412.749	77.58	1985.21	2061.45	1213.79	1234.88	1398.88	1225.52	1777
77.48	1016.5	973.459	761.207	776.686	777.475	867.568	814.382	84.1	403.096	424.975	404.994	405.961	411.765	407.068	412.85	77.48	2003.5	2113.71	1211.69	1233.54	1411.5	1223.94	1829.71
77.38	1043.46	996.721	759.915	776.067	777.258	882.539	803.4	84.05	413.177	425.216	404.997	405.973	411.859	407.089	412.944	77.38	2050.9	2167.42	1209.55	1232.18	1425.99	1222.33	1884.29
77.28	1019.2	1022.87	758.48	775.349	777.015	900.506	793.867	84	416.748	425.442	404.983	405.967	411.937	407.092	413.022	77.28	2104.42	2222.06	1207.27	1230.74	1442.64	1220.63	1939.22
77.18	1052.33	1052.19	757.161	774.794	777.022	922.157	785.976	83.95	413.293	425.667	404.961	405.955	412.01	407.089	413.094	77.18	2070.69	2277.11	1204.84	1229.19	1461.93	1218.82	1992.54
77.08	1109.29	1084.26	755.668	774.118	777.007	947.582	779.259	83.9	409.305	425.902	404.946	405.949	412.092	407.092	413.175	77.08	2175.44	2332.31	1202.49	1227.77	1484.7	1217.13	2041.96
76.98	1108.67	1118.55	753.878	773.203	776.869	976.922	773.373	83.85	400.471	426.149	404.939	405.95	412.183	407.102	413.264	76.98	2266.61	2386.85	1199.85	1226.12	1511.31	1215.2	2084.2
76.88	1153.53	1154.53	752.083	772.346	776.922	1010.51	768.388	83.8	395.782	426.416	404.947	405.968	412.291	407.129	413.371	76.88	2288.72	2440.47	1196.96	1224.27	1542.71	1213.07	2116.25
76.78	1161.57	1190.63	750.051	771.321	776.961	1047.78	763.872	83.75	403.067	426.697	404.963	405.994	412.41	407.164	413.488	76.78	2360.64	2493.33	1194	1222.42	1580.18	1210.93	2135.54
76.68	1171.36	1225.07	747.969	770.32	777.199	1087.94	759.841	83.7	407.968	426.969	404.966	406.007	412.518	407.187	413.594	76.68	2434.21	2545.62	1190.84	1220.43	1624.84	1208.65	2140.03
76.58	1214.24	1255.27	745.826	769.343	777.654	1129.1	756.151	83.65	406.861	427.238	404.961	406.011	412.62	407.2	413.693	76.58	2365.82	2598.11	1187.47	1218.31	1678.13	1206.23	2129.01
76.48	1262.27	1278.25	743.456	768.23	778.19	1167.98	752.532	83.6	411.289	427.515	404.958	406.018	412.726	407.217	413.796	76.48	2609.63	2652.45	1184.28	1216.44	1742.03	1204.06	2103.56
76.38	1296.53	1291.46	740.831	766.964	778.811	1200.23	748.882	83.55	418.658	427.788	404.946	406.016	412.826	407.225	413.893	76.38	2699.59	2709.54	1180.41	1213.99	1817.4	1201.32	2064.76
76.28	1325.65	1293.45	738.019	765.624	779.616	1221.07	745.216	83.5	421.473	428.054	404.922	406.002	412.915	407.221	413.979	76.28	2932.69	2771.94	1176.3	1211.39	1906.37	1198.41	2015.76
76.18	1271.7	1284.26	735.045	764.247	780.66	1226.5	741.519	83.45	418.349	428.32	404.892	405.983	413.002	407.211	414.061	76.18	3083.88	2841.63	1171.54	1208.24	2010.23	1194.97	1959.23
76.08	1276.37	1265.83	732.329	763.269	782.392	1215.38	738.185	83.4	416.471	428.597	404.868	405.969	413.096	407.207	414.151	76.08	3220.1	2921.28	1166.35	1204.79	2130.62	1191.23	1898.31
75.98	1315.54	1240.4	729.576	762.411	784.542	1188.98	734.898	83.35	421.968	428.884	404.847	405.959	413.197	407.207	414.247	75.98	3214.3	3013.08	1160.79	1201.08	2268.57	1187.24	1835.53
75.88	1254.99	1210.64	726.611	761.519	786.954	1151.13	731.468	83.3	428.229	429.167	404.816	405.939	413.29	407.198	414.335	75.88	3319.89	3118.98	1155.22	1197.5	2424.64	1183.4	1773.24
75.78	1155.77	1179.64	723.938	761.118	790.144	1107.21	728.386	83.25	426.122	429.445	404.774	405.908	413.375	407.177	414.414	75.78	3347.12	3239.08	1149.35	1193.77	2597.34	1179.44	1712.57
75.68	1148.93	1149.57	721.752	761.435	794.31	1061.72	725.842	83.2	422.97	429.733	404.736	405.88	413.467	407.161	414.499	75.68	3525.8	3372.16	1143.4	1190.12	2783.55	1175.58	1654.69
75.58	1132.57	1121.34	719.591	762.039	798.971	1017.31	723.363	83.15	423.067	430.033	404.703	405.859	413.567	407.15	414.592	75.58	3693.92	3513.63	1136.94	1186.15	2976.38	1171.45	1599.76
75.48	1053.03	1095.83	717.501	763.02	804.139	975.929	720.99	83.1	417.879	430.34	404.67	405.838	413.669	407.139	414.687	75.48	3583.77	3655.56	1130.01	1181.91	3165.15	1167.1	1548.12
75.38	1079.62	1073.82	715.803	764.75	810.067	938.847	719.04	83.05	412.646	430.662	404.646	405.825	413.784	407.138	414.794	75.38	3770.45	3786.39	1123.36	1178.17	3335.32	1163.33	1500.62
75.28	1084.55	1054.96	713.962	766.757	816.115	905.877	716.972	83	414.707	431.002	404.632	405.823	413.912	407.147	414.913	75.28	3852.21	3889.16	1116.18	1174.16	3467.37	1159.38	1456.43
75.18	1076.97	1039.37	712.087	769.23	822.241	877.083	714.894	82.95	421.991	431.345	404.613	405.817	414.039	407.152	415.03	75.18	3934.43	3946.96	1108.77	1170.19	3543.16	1155.59	1415.67
75.08	1053.41	1027.06	710.24	772.331	828.301	852.266	712.863	82.9	427.988	431.682	404.582	405.798	414.157	407.144	415.137	75.08	3936.51	3946.17	1101.11	1166.29	3549.91	1152.03	1378.16
74.98	1036.14	1017.99	708.504	776.265	834.112	831.128	710.96	82.85	425.331	432.016	404.54	405.768	414.267	407.126	415.237	74.98	3968.92	3881.91	1093.42	1162.72	3485.52	1148.98	1343.87
74.88	970.348	1012.01	706.846	781.151	839.33	813.206	709.151	82.8	419.989	432.363	404.503	405.743	414.386	407.113	415.343	74.88	3851.14	3759.63	1085.63	1159.43	3358.88	1146.48	1312.46
74.78	968.396	1009.27	705.512	787.416	843.853	798.309	707.679	82.75	419.595	432.728	404.475	405.728	414.517	407.11	415.462	74.78	3544.38	3593.85	1078.14	1156.89	3187.27	1145.06	1284.05
74.68	997.437	1009.39	704.182	794.958	847.016	785.691	706.223	82.7	423.943	433.101	404.448	405.714	414.654	407.108	415.585	74.68	3235.13	3402.87	1071.45	1155.67	2990.36	1145.4	1258.89
74.58	1015.55	1012.19	702.698	803.874	848.364	774.808	704.624	82.65	425.219	433.476	404.413	405.692	414.786	407.098	415.703	74.58	3116.6	3203.5	1065.59	1155.86	2785.1	1147.71	1236.73
74.48	1045.31	1017.76	701.115	814.511	847.749	765.372	702.935	82.6	427.741	433.857	404.375	405.668	414.92	407.086	415.822	74.48	2801.13	3008.44	1060.03	1157.01	2583.53	1151.76	1216.8
74.38	1025.21	1026.12	699.373	827.138	845.039	757.033	701.096	82.55	432.944	434.243	404.333	405.64	415.054	407.07	415.94	74.38	2666.15	2827.28	1055.31	1159.77	2394.24	1158.5	1199.4
74.28	1053.63	1037.66	697.725	842.355	840.558	749.8	699.357	82.5	426.884	434.629	404.282	405.602	415.183	407.045	416.051	74.28	2595.69	2665.17	1050.94	1163.77	2221.24	1168	1183.83
74.18	1067.79	1052.29	695.923	860.291	834.264	743.232	697.473	82.45	416.678	435.035	404.241	405.575	415.327	407.031	416.177	74.18	2318.73	2525.18	1046.76	1168.97	2066.25	1180.89	1169.72
74.08	1050.4	1070.25	694.042	881.386	826.526	737.243	695.514	82.4	416.447	435.469	404.219	405.567	415.494	407.036	416.324	74.08	2370.38	2409.73	1043.31	1176.12	1930.13	1198.88	1157.46
73.98	1068.58	1091.86	692.238	906.149	817.847	731.869	693.639	82.35	426.207	435.915	404.197	405.56	415.666	407.042	416.476	73.98	2213.85	2319.21	1039.71	1184.53	1811.29	1222.65	1146.01
73.88	1065.26	1117	690.334	934.694	808.394	726.835	691.668	82.3	431.937	436.353	404.157	405.535	415.826	407.03	416.613	73.88	2202.84	2255.4	1036.53	1195.02	1708.99	1254.88	1135.8
73.78	1144.21	1145.72	688.437	967.311	798.591	722.173	689.709	82.25	425.357	436.792	404.107	405.5	415.98	407.009	416.744	73.78	2253.8	2219.38	1033.37	1207.54	1621.26	1297.81	1126.33
73.68	1194.19	1177.29	686.13	1003.59	788.283	717.408	687.346	82.2	425.702	437.255	404.069	405.477	416.151	406.999	416.891	73.68	2276.85	2212.87	1030.06	1222.34	1546.22	1354.42	1117.33
73.58	1213.04	1211.15	683.559	1043.39	777.823	712.639	684.721	82.15	433.927	437.728	404.03	405.454	416.328	406.99	417.041	73.58	2291.67	2238.2	1026.68	1240.08	1482.2	1428.13	1108.79
73.48	1250.63	1246.2	680.88	1086.14	767.518	707.984	681.991	82.1	427.48	438.199	403.976	405.415	416.495	406.966	417.18	73.48	2325.54	2297.7	1023.25	1261.53	1427.6	1522.15	1100.67
73.38	1294.76	1280.38	677.997	1130.34	757.377	703.318	679.061	82.05	413.694	438.693	403.934	405.389	416.68	406.954	417.336	73.38	2483.1	2393.02	1019.72	1287.73	1380.84	1638.57	1092.85
73.28	1331.42	1310.87	674.876	1173.69	747.433	698.582	675.896	82	412.438	439.225	403.917	405.388	416.895	406.967	417.52	73.28	2650.88	2523.5	1015.76	1319.83	1340.27	1776.59	1084.95
73.18	1355.19	1334.33	671.554	1213.05	737.76	693.793	672.532	81.95	421.237	439.773	403.901	405.389	417.119	406.982	417.711	73.18	2630.49	2684	1011.33	1359.89	1304.69	1930.17	1076.91
73.08	1397.77	1347.33	668.094	1244.49	728.437	688.996	669.033	81.9	429.116	440.319	403.87	405.375	417.334	406.983	417.891	73.08	2823.6	2860.83	1006.94	1411.28	1273.63	2083.79	1069.18
72.98	1267.01	1347.04	664.402	1263.87	719.367	684.082	665.304	81.85	429.329	440.865	403.825	405.346	417.541	406.969	418.062	72.98	2973.94	3027.09	1002.01	1477.19	1245.71	2207.64	1061.17
72.88	1260.58	1333.19	661.353	1268.91	711.415	679.914	662.22	81.8	425.577	441.425	403.779	405.318	417.755	406.956	418.237	72.88	3034.8	3150.98	996.669	1562.53	1220.38	2265.8	1052.97
72.78	1343.38	1305.98	658.32	1257.79	703.935	675.854	659.155	81.75	427.206	442.007	403.74	405.296	417.983	406.95	418.425	72.78	3099.91	3215.46	991.145	1673.28	1197.36	2236.1	1044.79
72.68	1282.95	1267.52	654.854	1231.26	696.451	671.441	655.658	81.7	437.813	442.602	403.697	405.272	418.215	406.941	418.614	72.68	3263.35	3235.41	985.429	1815.85	1176.2	2127.44	1036.59
72.58	1226.5	1221.97	651.675	1193.17	689.656	667.39	652.45	81.65	449.925	443.195	403.636	405.229	418.436	406.914	418.79	72.58	3366.1	3249.56	979.255	1996.53	1156.31	1972.36	1028.11
72.48	1184.96	1172.8	648.766	1147.59	683.501	663.675	649.514	81.6	454.756	443.782	403.553	405.164	418.644	406.866	418.949	72.48	3577.05	3297.51	972.786	2221.16	1137.58	1805.11	1019.48
72.38	1143.55	1122.87	646.053	1098.39	677.881	660.215	646.774	81.55	452.794	444.379	403.461	405.091	418.851	406.809	419.106	72.38	3604.86	3403.74	965.728	2492.4	1119.5	1647.43	1010.4
72.28	1116.82	1074.32	643.536	1048.8	672.766	657.006	644.232	81.5	447.082	444.997	403.372	405.022	419.07	406.756	419.272	72.28	3843.82	3575.43	958.575	2807.59	1102.4	1509.88	1001.35
72.18	1004.19	1028.46	641.141	1000.98	668.051	653.967	641.813	81.45	443.079	445.644	403.294	404.963	419.309	406.714	419.454	72.18	3965.32	3799.22	950.755	3150.99	1085.56	1394.41	991.751
72.08	979.027	986.528	639.304	956.769	664.143	651.531	639.954	81.4	441.454	446.319	403.222	404.911	419.564	406.679	419.649	72.08	3937.8	4038.75	942.585	3487.6	1069.19	1300.12	981.908
71.98	941.628	948.429	637.585	916.462	660.576	649.254	638.213	81.35	442.938	447.017	403.153	404.863	419.832	406.648	419.855	71.98	3912.45	4231.68	934.466	3758.02	1053.58	1224.6	972.217
71.88	874.516	914.299	636.046	880.406	657.385	647.194	636.654	81.3	440.369	447.733	403.082	404.812	420.108	406.615	420.064	71.88	4022.48	4303.83	926.395	3891.52	1038.66	1164.47	962.663
71.78	860.655	884.182	634.839	848.752	654.7	645.5	635.428	81.25	432.77	448.477	403.015	404.766	420.398	406.586	420.285	71.78	3989.79	4206.7	918.004	3842.95	1023.98	1116.11	952.874
71.68	826.012	857.587	633.697	821.043	652.232	643.901	634.267	81.2	432.059	449.257	402.961	404.734	420.714	406.572	420.526	71.68	3911.29	3951.08	909.678	3626.05	1009.88	1077	943.228
71.58	809.239	834.333	632.723	797.092	650.067	642.5	633.277	81.15	435.166	450.063	402.909	404.703	421.042	406.56	420.777	71.58	3841.2	3595.9	901.543	3302.19	996.416	1044.93	933.846
71.48	777.784	814.015	631.83	776.462	648.098	641.205	632.367	81.1	438.416	450.889	402.851	404.668	421.377	406.543	421.029	71.48	3603.22	3208.67	893.575	2940.74	983.53	1018.04	924.698
71.38	754.833	796.38	631.092	758.856	646.388	640.089	631.612	81.05	444.225	451.735	402.787	404.626	421.719	406.52	421.284	71.38	3175	2837.93	886.231	2591.62	971.634	995.472	916.236
71.28	793.466	781.071	630.466	743.863	644.879	639.107	630.971	81	453.268	452.599	402.712	404.575	422.063	406.488	421.536	71.28	2683.74	2508.92	880.028	2281.07	961.211	976.784	908.974
71.18	762.181	767.475	629.641	730.817	643.25	637.947	630.131	80.95	456.86	453.474	402.622	404.507	422.405	406.44	421.781	71.18	2363.54	2230.16	875.139	2018.3	952.404	961.489	903.081
71.08	790.81	755.671	628.97	719.746	641.844	636.96	629.446	80.9	454.579	454.374	402.524	404.434	422.755	406.386	422.029	71.08	2098.58	2000.63	871.105	1802.79	944.725	948.658	898.093
70.98	751.83	745.11	628.151	710.055	640.351	635.843	628.614	80.85	451.585	455.309	402.43	404.365	423.124	406.337	422.289	70.98	1882.9	1815.4	867.778	1629.99	938.003	937.811	893.86
70.88	673.148	735.921	627.525	701.83	639.105	634.935	627.975	80.8	446.718	456.282	402.342	404.301	423.514	406.293	422.564	70.88	1654.41	1667.86	865.027	1493.54	932.082	928.573	890.246
70.78	693.032	728.123	627.294	695.056	638.302	634.437	627.732	80.75	450.739	457.299	402.262	404.247	423.929	406.259	422.858	70.78	1452.97	1551.27	862.887	1386.91	926.981	920.797	887.286
70.68	728.833	721.064	626.962	689.053	637.439	633.852	627.388	80.7	460.298	458.344	402.175	404.185	424.354	406.219	423.155	70.68	1313.52	1459.17	861.288	1303.83	922.611	914.269	884.905
70.58	715.871	714.534	626.446	683.59	636.432	633.096	626.861	80.65	457.771	459.411	402.07	404.107	424.781	406.162	423.445	70.58	1243.95	1385.95	860.062	1238.78	918.788	908.709	882.935
70.48	750.483	708.673	625.994	678.789	635.521	632.416	626.397	80.6	452.88	460.522	401.97	404.034	425.231	406.11	423.751	70.48	1270.98	1326.93	859.022	1187.23	915.31	903.838	881.184
70.38	726.833	703.154	625.364	674.31	634.465	631.57	625.757	80.55	460.217	461.683	401.879	403.97	425.71	406.068	424.077	70.38	1192.35	1278.41	857.905	1145.55	911.903	899.32	879.389
70.28	719.317	698.199	624.85	670.37	633.553	630.851	625.233	80.5	465.085	462.875	401.774	403.893	426.197	406.013	424.402	70.28	1140.4	1238.11	856.999	1111.52	908.842	895.381	877.835
70.18	709.054	693.669	624.372	666.821	632.701	630.178	624.745	80.45	461.644	464.104	401.66	403.808	426.698	405.95	424.73	70.18	1108.97	1204.06	856.231	1083.27	906.045	891.897	876.448
70.08	684.482	689.53	623.944	663.627	631.923	629.563	624.308	80.4	463.116	465.388	401.552	403.729	427.229	405.894	425.077	70.08	1002.08	1174.87	855.546	1059.44	903.447	888.772	875.17
69.98	657.367	685.815	623.637	660.818	631.288	629.08	623.992	80.35	470.183	466.719	401.442	403.648	427.782	405.836	425.435	69.98	1028.5	1149.77	855.149	1039.3	901.244	886.175	874.206
69.88	684.342	682.503	623.467	658.374	630.808	628.74	623.813	80.3	477.132	468.092	401.318	403.555	428.349	405.767	425.793	69.88	1010.24	1127.67	854.679	1021.83	899.068	883.714	873.194
69.78	753.25	679.293	623.159	655.994	630.21	628.27	623.496	80.25	471.623	469.508	401.182	403.45	428.932	405.685	426.154	69.78	944.062	1108.17	854.257	1006.63	897.032	881.485	872.252
69.68	778.607	675.948	622.5	653.44	629.277	627.458	622.83	80.2	468.513	470.992	401.055	403.355	429.554	405.614	426.539	69.68	975.779	1090.98	854.014	993.469	895.261	879.597	871.51
69.58	693.045	672.665	621.71	650.913	628.229	626.521	622.032	80.15	491.535	472.544	400.934	403.266	430.213	405.55	426.946	69.58	962.093	1075.52	853.684	981.773	893.482	877.766	870.701
69.48	694.641	669.988	621.349	648.955	627.623	626.019	621.664	80.1	510.283	474.12	400.771	403.136	430.865	405.445	427.327	69.48	886.452	1061.64	853.39	971.428	891.815	876.098	869.948
69.38	708.962	667.459	620.979	647.112	627.021	625.513	621.286	80.05	498.356	475.73	400.574	402.973	431.52	405.307	427.691	69.38	890.817	1049.3	853.3	962.408	890.421	874.748	869.418
69.28	680.32	665.002	620.533	645.307	626.357	624.939	620.834	80	478.393	477.434	400.398	402.831	432.233	405.191	428.094	69.28	974.581	1038.11	853.198	954.339	889.08	873.488	868.892
69.18	700.058	662.82	620.231	643.748	625.847	624.513	620.524	79.95	478.111	479.248	400.258	402.726	433.024	405.113	428.552	69.18	948.522	1027.69	852.87	946.874	887.572	872.091	868.156
69.08	677.018	660.657	619.827	642.178	625.247	623.991	620.114	79.9	495.232	481.142	400.118	402.622	433.859	405.035	429.028	69.08	911.781	1018.24	852.61	940.199	886.191	870.845	867.505
68.98	676.774	658.72	619.537	640.807	624.771	623.587	619.818	79.85	502.806	483.089	399.947	402.488	434.71	404.928	429.494	68.98	902.336	1009.66	852.45	934.25	884.962	869.772	866.968
68.88	647.828	656.884	619.248	639.511	624.304	623.189	619.522	79.8	494.257	485.108	399.762	402.34	435.597	404.808	429.967	68.88	943.717	1001.79	852.315	928.876	883.808	868.791	866.469
68.78	680.846	655.287	619.103	638.429	623.991	622.939	619.372	79.75	491.764	487.235	399.592	402.209	436.553	404.704	430.477	68.78	933.523	994.424	852.067	923.873	882.588	867.757	865.872
68.68	702.881	653.607	618.791	637.241	623.518	622.526	619.054	79.7	499.293	489.462	399.426	402.082	437.571	404.606	431.014	68.68	936.631	987.632	851.846	919.322	881.44	866.805	865.314
68.58	685.141	651.894	618.365	635.998	622.94	622.004	618.622	79.65	503.171	491.775	399.247	401.943	438.637	404.495	431.561	68.58	857.224	981.318	851.616	915.138	880.324	865.893	864.76
68.48	679.249	650.342	618.027	634.896	622.456	621.573	618.279	79.6	500.482	494.188	399.06	401.797	439.762	404.379	432.126	68.48	848.892	975.658	851.601	911.504	879.461	865.242	864.431
68.38	721.924	648.885	617.717	633.869	622.008	621.174	617.964	79.55	504.529	496.714	398.877	401.656	440.962	404.268	432.721	68.38	901.688	970.415	851.609	908.191	878.658	864.654	864.136
68.28	662.146	647.273	617.19	632.669	621.348	620.56	617.432	79.5	514.74	499.349	398.687	401.509	442.231	404.151	433.337	68.28	879.89	965.387	851.473	905.002	877.747	863.962	863.709
68.18	678.534	646.019	616.963	631.81	620.994	620.25	617.199	79.45	532.208	502.086	398.479	401.344	443.563	404.017	433.962	68.18	882.661	960.74	851.396	902.11	876.927	863.363	863.35
68.08	677.77	644.734	616.651	630.904	620.562	619.858	616.883	79.4	550.271	504.918	398.238	401.149	444.951	403.853	434.585	68.08	892.607	956.38	851.311	899.425	876.13	862.788	862.993
67.98	678.107	643.502	616.342	630.035	620.137	619.472	616.569	79.35	552.504	507.848	397.965	400.922	446.399	403.658	435.207	67.98	899.347	952.261	851.199	896.907	875.335	862.215	862.619
67.88	717.911	642.312	616.029	629.195	619.714	619.085	616.252	79.3	548.261	510.911	397.687	400.691	447.943	403.459	435.857	67.88	847.866	948.367	851.069	894.545	874.549	861.651	862.234
67.78	719.518	640.963	615.514	628.182	619.092	618.497	615.732	79.25	550.194	514.126	397.416	400.468	449.602	403.269	436.549	67.78	797.298	944.837	851.077	892.481	873.929	861.251	861.996
67.68	725.687	639.643	614.987	627.185	618.465	617.902	615.202	79.2	554.668	517.485	397.142	400.243	451.372	403.078	437.273	67.68	862.838	941.649	851.223	890.698	873.471	861.011	861.904
67.58	721.637	638.328	614.427	626.18	617.807	617.275	614.638	79.15	561.357	520.992	396.858	400.01	453.256	402.879	438.027	67.58	919.638	938.474	851.192	888.869	872.859	860.616	861.643
67.48	714.134	637.065	613.885	625.216	617.172	616.668	614.091	79.1	565.644	524.648	396.563	399.767	455.258	402.67	438.809	67.48	943.614	935.318	851.006	887.005	872.115	860.086	861.234
67.38	701.083	635.87	613.377	624.31	616.575	616.098	613.58	79.05	568.154	528.464	396.259	399.516	457.391	402.454	439.624	67.38	896.312	932.258	850.755	885.185	871.327	859.509	860.767
67.28	667.73	634.77	612.934	623.487	616.045	615.594	613.132	79	563.888	532.45	395.95	399.261	459.668	402.235	440.478	67.28	860.77	929.474	850.632	883.592	870.687	859.077	860.435
67.18	651.707	633.865	612.656	622.851	615.686	615.258	612.851	78.95	552.284	536.623	395.647	399.015	462.11	402.025	441.386	67.18	921.034	926.924	850.604	882.188	870.162	858.757	860.205
67.08	693.896	633.067	612.459	622.312	615.409	615.004	612.65	78.9	559.545	541.006	395.366	398.791	464.74	401.838	442.364	67.08	884.551	924.339	850.413	880.703	869.492	858.289	859.817
66.98	664.548	632.081	612.047	621.575	614.92	614.537	612.235	78.85	582.504	545.57	395.071	398.554	467.534	401.639	443.38	66.98	903.876	921.971	850.321	879.395	868.937	857.932	859.534
66.88	645.622	631.265	611.781	621	614.581	614.218	611.966	78.8	597.669	550.292	394.734	398.278	470.473	401.4	444.408	66.88	908.372	919.662	850.176	878.106	868.347	857.537	859.204
66.78	663.997	630.566	611.61	620.535	614.34	613.996	611.791	78.75	605.771	555.196	394.369	397.974	473.583	401.136	445.467	66.78	835.842	917.442	850.018	876.87	867.759	857.14	858.867
66.68	693.117	629.795	611.345	619.989	614.006	613.681	611.523	78.7	608.527	560.299	393.989	397.658	476.887	400.859	446.571	66.68	938.724	915.516	850.056	875.891	867.383	856.951	858.731
66.58	698.315	628.896	610.931	619.308	613.527	613.219	611.106	78.65	608.262	565.618	393.603	397.337	480.405	400.579	447.734	66.58	912.554	913.402	849.816	874.69	866.742	856.495	858.322
66.48	653.516	627.987	610.489	618.61	613.022	612.73	610.661	78.6	611.984	571.167	393.217	397.018	484.154	400.3	448.966	66.48	862.819	911.442	849.646	873.611	866.185	856.118	857.988
66.38	635.877	627.321	610.271	618.149	612.743	612.467	610.44	78.55	623.557	576.942	392.824	396.693	488.136	400.017	450.263	66.38	825.069	909.696	849.61	872.716	865.776	855.885	857.793
66.28	628.93	626.761	610.141	617.786	612.555	612.294	610.308	78.5	627.28	582.94	392.409	396.349	492.35	399.715	451.616	66.28	869.636	908.126	849.677	871.968	865.481	855.764	857.704
66.18	650.363	626.251	610.046	617.468	612.403	612.156	610.21	78.45	612.333	589.177	391.986	396	496.819	399.408	453.044	66.18	909.641	906.506	849.623	871.142	865.078	855.529	857.5
66.08	644.738	625.648	609.842	617.05	612.144	611.911	610.003	78.4	604.449	595.698	391.59	395.678	501.588	399.13	454.585	66.08	801.99	904.843	849.46	870.247	864.578	855.195	857.19
65.98	647.265	625.087	609.666	616.669	611.915	611.694	609.824	78.35	619.38	602.494	391.207	395.372	506.654	398.869	456.234	65.98	874.182	903.533	849.589	869.679	864.38	855.159	857.177
65.88	650.826	624.527	609.475	616.283	611.674	611.465	609.631	78.3	641.269	609.529	390.797	395.04	511.984	398.583	457.955	65.88	855.211	902.087	849.522	868.951	863.996	854.934	856.971
65.78	652.956	623.96	609.266	615.886	611.415	611.218	609.419	78.25	660.175	616.799	390.347	394.671	517.576	398.26	459.744	65.78	805.26	900.746	849.506	868.306	863.675	854.768	856.821
65.68	620.087	623.395	609.045	615.485	611.146	610.96	609.196	78.2	668.13	624.314	389.862	394.269	523.442	397.904	461.613	65.68	798.951	899.594	849.626	867.826	863.498	854.743	856.81
65.58	672.739	623.007	608.989	615.256	611.044	610.868	609.137	78.15	661.84	632.1	389.361	393.855	529.609	397.538	463.591	65.58	792.671	898.508	849.764	867.392	863.347	854.741	856.82
65.48	627.42	622.364	608.667	614.767	610.677	610.511	608.812	78.1	656.767	640.188	388.871	393.453	536.108	397.185	465.714	65.48	780.978	897.487	849.918	867.001	863.223	854.763	856.85
65.38	650.338	621.959	608.572	614.513	610.539	610.382	608.715	78.05	662.523	648.578	388.39	393.062	542.939	396.843	467.989	65.38	855.123	896.541	850.105	866.668	863.14	854.822	856.916
65.28	694.352	621.448	608.36	614.148	610.286	610.138	608.501	78	678.042	657.258	387.897	392.663	550.087	396.494	470.41	65.28	906.588	895.437	850.092	866.158	862.864	854.685	856.784
65.18	698.176	620.724	607.925	613.565	609.81	609.671	608.064	77.95	691.02	666.212	387.375	392.238	557.531	396.12	472.972	65.18	852.345	894.234	849.939	865.53	862.457	854.413	856.516
65.08	695.295	619.988	607.468	612.966	609.314	609.183	607.605	77.9	694.99	675.452	386.829	391.792	565.275	395.725	475.695	65.08	862.729	893.215	849.932	865.069	862.203	854.293	856.398
64.98	683.93	619.273	607.024	612.385	608.832	608.708	607.159	77.85	698.616	684.994	386.275	391.34	573.326	395.327	478.612	64.98	860.51	892.203	849.898	864.6	861.929	854.149	856.254
64.88	656.845	618.622	606.635	611.864	608.406	608.289	606.768	77.8	710.09	694.84	385.713	390.884	581.673	394.924	481.741	64.88	819.465	891.232	849.869	864.155	861.668	854.014	856.119
64.78	669.779	618.114	606.381	611.483	608.116	608.006	606.511	77.75	711.568	704.981	385.13	390.41	590.29	394.505	485.089	64.78	870.504	890.405	849.951	863.838	861.524	853.995	856.098
64.68	664.371	617.548	606.06	611.04	607.76	607.658	606.189	77.7	692.536	715.433	384.543	389.936	599.171	394.086	488.697	64.68	843.031	889.47	849.895	863.4	861.249	853.842	855.941
64.58	667.593	617.015	605.765	610.627	607.432	607.335	605.892	77.65	688.558	726.237	383.989	389.498	608.328	393.704	492.627	64.58	772.427	888.639	849.914	863.052	861.054	853.766	855.861
64.48	605.452	616.472	605.452	610.2	607.086	606.996	605.577	77.6	715.039	737.366	383.442	389.071	617.699	393.334	496.88	64.48	850.124	888.028	850.124	862.91	861.057	853.885	855.974
								77.55	733.881	748.762	382.846	388.598	627.186	392.92	501.432
								77.5	739.075	760.443	382.214	388.095	636.755	392.476	506.331
								77.45	752.311	772.43	381.573	387.586	646.366	392.027	511.637
								77.4	760.482	784.713	380.906	387.056	655.938	391.558	517.379
								77.35	760.719	797.3	380.224	386.515	665.397	391.079	523.608
								77.3	764.019	810.207	379.539	385.978	674.665	390.604	530.385
								77.25	772.634	823.437	378.848	385.438	683.637	390.128	537.76
								77.2	785.069	836.985	378.14	384.887	692.19	389.642	545.773
								77.15	794.177	850.857	377.408	384.318	700.202	389.139	554.48
								77.1	805.83	865.075	376.659	383.737	707.558	388.625	563.947
								77.05	826.603	879.65	375.887	383.14	714.126	388.096	574.233
								77	848.983	894.598	375.077	382.511	719.773	387.535	585.393
								76.95	875.262	909.944	374.225	381.847	724.381	386.94	597.49
								76.9	895.96	925.724	373.324	381.142	727.843	386.305	610.593
								76.85	906.69	941.995	372.384	380.405	730.084	385.639	624.783
								76.8	929.947	958.826	371.423	379.655	731.058	384.961	640.15
								76.75	963.074	976.261	370.419	378.87	730.703	384.248	656.75
								76.7	990.158	994.347	369.353	378.033	728.988	383.484	674.631
								76.65	1016.65	1013.17	368.237	377.154	725.937	382.679	693.879
								76.6	1047.52	1032.82	367.071	376.235	721.59	381.834	714.556
								76.55	1080.11	1053.34	365.848	375.269	716.004	380.943	736.71
								76.5	1113.9	1074.84	364.563	374.254	709.26	380.002	760.394
								76.45	1150.28	1097.36	363.216	373.186	701.456	379.01	785.637
								76.4	1186.69	1120.97	361.801	372.063	692.699	377.962	812.466
								76.35	1226.52	1145.73	360.318	370.886	683.112	376.86	840.883
								76.3	1262.56	1171.64	358.76	369.647	672.811	375.696	870.858
								76.25	1286.87	1198.73	357.135	368.356	661.924	374.479	902.357
								76.2	1315.79	1226.96	355.463	367.033	650.59	373.231	935.305
								76.15	1356.74	1256.26	353.737	365.671	638.91	371.942	969.572
								76.1	1395.79	1286.45	351.933	364.251	626.965	370.594	1004.94
								76.05	1424.66	1317.34	350.056	362.775	614.851	369.189	1041.16
								76	1446.73	1348.65	348.124	361.264	602.664	367.747	1077.92
								75.95	1463.44	1380.03	346.149	359.731	590.49	366.28	1114.81
								75.9	1473.64	1411.01	344.14	358.186	578.397	364.8	1151.34
								75.85	1490.81	1441.04	342.109	356.644	566.447	363.32	1186.9
								75.8	1509.19	1469.42	340.043	355.092	554.672	361.826	1220.79
								75.75	1520.18	1495.44	337.941	353.532	543.101	360.319	1252.24
								75.7	1528.38	1518.3	335.815	351.977	531.777	358.813	1280.42
								75.65	1539.56	1537.21	333.671	350.435	520.722	357.315	1304.54
								75.6	1538.64	1551.38	331.503	348.904	509.948	355.819	1323.77
								75.55	1514.1	1560.17	329.332	347.406	499.49	354.351	1337.44
								75.5	1496.41	1563.07	327.202	345.988	489.392	352.953	1345.05
								75.45	1494.74	1559.76	325.1	344.64	479.651	351.615	1346.24
								75.4	1485.37	1550.08	322.997	343.337	470.233	350.311	1340.85
								75.35	1480.24	1534.19	320.907	342.096	461.154	349.057	1329.01
								75.3	1469.9	1512.45	318.822	340.914	452.403	347.846	1311.08
								75.25	1446.61	1485.42	316.752	339.806	443.982	346.691	1287.61
								75.2	1423.38	1453.85	314.721	338.798	435.908	345.618	1259.33
								75.15	1398.74	1418.52	312.727	337.897	428.174	344.629	1227.02
								75.1	1366.9	1380.29	310.774	337.111	420.772	343.73	1191.52
								75.05	1329.18	1340.01	308.875	336.46	413.709	342.937	1153.66
								75	1292.09	1298.46	307.041	335.964	406.983	342.264	1114.23
								74.95	1256.6	1256.35	305.27	335.628	400.583	341.714	1073.93
								74.9	1212.73	1214.3	303.559	335.462	394.496	341.289	1033.35
								74.85	1161.2	1172.85	301.925	335.49	388.727	341.008	993.023
								74.8	1117.36	1132.44	300.379	335.741	383.278	340.89	953.384
								74.75	1085.08	1093.42	298.91	336.216	378.125	340.926	914.741
								74.7	1053.71	1056.03	297.497	336.912	373.237	341.102	877.339
								74.65	1018.68	1020.49	296.137	337.848	368.6	341.422	841.354
								74.6	974.06	986.957	294.838	339.057	364.212	341.9	806.93
								74.55	929.119	955.581	293.617	340.584	360.079	342.56	774.178
								74.5	886.938	926.441	292.474	342.467	356.193	343.413	743.135
								74.45	852.668	899.607	291.405	344.742	352.538	344.461	713.826
								74.4	839.522	875.108	290.396	347.448	349.091	345.702	686.222
								74.35	832.068	852.956	289.409	350.607	345.806	347.108	660.267
								74.3	817.587	833.184	288.433	354.28	342.663	348.681	635.914
								74.25	804.888	815.844	287.481	358.567	339.667	350.449	613.12
								74.2	792.743	800.992	286.551	363.564	336.808	352.423	591.828
								74.15	779.011	788.686	285.641	369.386	334.075	354.62	571.969
								74.1	767.658	779.01	284.754	376.168	331.466	357.064	553.478
								74.05	761.845	772.058	283.885	384.053	328.97	359.773	536.282
								74	764.08	767.929	283.026	393.199	326.57	362.763	520.293
								73.95	774.713	766.743	282.161	403.766	324.246	366.05	505.426
								73.9	790.33	768.633	281.275	415.934	321.978	369.654	491.59
								73.85	803.181	773.755	280.36	429.892	319.75	373.609	478.704
								73.8	809.319	782.287	279.42	445.841	317.565	377.967	466.707
								73.75	813.954	794.425	278.467	463.993	315.428	382.8	455.537
								73.7	834.881	810.346	277.504	484.526	313.34	388.175	445.137
								73.65	874.801	830.19	276.502	507.564	311.265	394.146	435.412
								73.6	903.618	854.053	275.426	533.171	309.168	400.771	426.271
								73.55	918.9	882.029	274.297	561.388	307.063	408.181	417.68
								73.5	939.352	914.132	273.138	592.155	304.973	416.531	409.609
								73.45	968.872	950.187	271.94	625.197	302.886	425.957	402.004
								73.4	1003.14	989.821	270.687	660.018	300.781	436.62	394.802
								73.35	1031.36	1032.37	269.37	695.799	298.649	448.704	387.955
								73.3	1066.68	1076.82	268	731.353	296.498	462.437	381.437
								73.25	1104.22	1121.77	266.564	765.059	294.313	478.055	375.201
								73.2	1118.68	1165.42	265.057	794.893	292.088	495.816	369.211
								73.15	1127.96	1205.85	263.522	818.677	289.863	516.056	363.481
								73.1	1162.63	1241.22	261.968	834.279	287.645	539.086	357.995
								73.05	1225.17	1270.12	260.349	840.021	285.387	565.176	352.685
								73	1279.35	1292.08	258.614	835.109	283.037	594.605	347.48
								72.95	1302.57	1307.72	256.779	819.883	280.61	627.696	342.376
								72.9	1327.19	1318.71	254.898	795.712	278.159	664.816	337.411
								72.85	1366.43	1327.27	252.97	764.579	275.68	706.224	332.569
								72.8	1401.5	1335.81	250.968	728.7	273.147	752.097	327.81
								72.75	1424.08	1346.57	248.899	690.198	270.566	802.582	323.129
								72.7	1445.34	1361.35	246.786	650.893	267.958	857.685	318.538
								72.65	1482.15	1381.32	244.631	612.138	265.325	917.24	314.028
								72.6	1517.08	1406.96	242.406	574.861	262.637	980.77	309.564
								72.55	1527.91	1438.06	240.114	539.678	259.897	1047.48	305.14
								72.5	1537.35	1473.77	237.798	506.963	257.149	1116.18	300.793
								72.45	1566.42	1512.41	235.462	476.878	254.394	1185.06	296.519
								72.4	1591.3	1551.55	233.069	449.395	251.595	1251.66	292.276
								72.35	1596.37	1588.05	230.626	424.454	248.76	1312.94	288.066
								72.3	1589.16	1618.33	228.171	401.959	245.923	1365.44	283.92
								72.25	1563.31	1638.64	225.724	381.757	243.107	1405.61	279.855
								72.2	1536.42	1645.62	223.319	363.698	240.344	1430.26	275.901
								72.15	1516.78	1636.86	220.958	347.579	237.636	1437.18	272.055
								72.1	1491.27	1611.33	218.627	333.191	234.97	1425.57	268.302
								72.05	1469.43	1569.64	216.339	320.35	232.355	1396.22	264.648
								72	1451.07	1513.83	214.086	308.863	229.784	1351.36	261.084
								71.95	1421.71	1446.9	211.862	298.555	227.252	1294.18	257.6
								71.9	1376.02	1372.32	209.686	289.289	224.777	1228.28	254.215
								71.85	1325.75	1293.45	207.589	280.957	222.389	1157.18	250.954
								71.8	1283.43	1213.24	205.579	273.446	220.096	1083.96	247.825
								71.75	1233.64	1133.98	203.641	266.633	217.884	1011	244.81
								71.7	1178.58	1057.41	201.789	260.444	215.765	940.153	241.921
								71.65	1131.56	984.686	200.032	254.808	213.749	872.641	239.165
								71.6	1077.48	916.525	198.357	249.647	211.821	809.256	236.527
								71.55	1004.29	853.337	196.777	244.919	209.994	750.46	234.019
								71.5	919.02	795.272	195.325	240.612	208.303	696.454	231.671
								71.45	837.47	742.331	194.024	236.711	206.769	647.277	229.506
								71.4	771.35	694.333	192.867	233.176	205.385	602.784	227.516
								71.35	730.029	651.02	191.826	229.955	204.124	562.744	225.67
								71.3	691.287	612.062	190.859	226.979	202.941	526.85	223.925
								71.25	635.436	577.122	189.959	224.226	201.832	494.786	222.273
								71.2	585.766	545.907	189.158	221.711	200.826	466.276	220.746
								71.15	540.683	518.057	188.445	219.407	199.914	440.978	219.33
								71.1	495.373	493.239	187.811	217.296	199.086	418.57	218.017
								71.05	465.745	471.14	187.258	215.367	198.344	398.749	216.806
								71	439.36	451.425	186.758	213.583	197.659	381.195	215.668
								70.95	404.202	433.818	186.303	211.93	197.024	365.637	214.597
								70.9	372.726	418.078	185.912	210.417	196.457	351.845	213.608
								70.85	350.623	403.974	185.576	209.031	195.949	339.593	212.693
								70.8	327.513	391.288	185.279	207.749	195.485	328.672	211.835
								70.75	306.275	379.841	185.023	206.567	195.066	318.907	211.035
								70.7	299.725	369.478	184.805	205.479	194.688	310.15	210.29
								70.65	300.273	360.035	184.599	204.453	194.325	302.242	209.571
								70.6	295.266	351.386	184.391	203.473	193.965	295.061	208.866
								70.55	286.411	343.443	184.191	202.545	193.617	288.524	208.184
								70.5	280.048	336.128	184.007	201.673	193.288	282.555	207.532
								70.45	269.94	329.366	183.835	200.849	192.973	277.084	206.905
								70.4	262.083	323.101	183.68	200.079	192.679	272.059	206.308
								70.35	265.7	317.279	183.539	199.354	192.403	267.427	205.737
								70.3	269.419	311.835	183.391	198.654	192.122	263.128	205.172
								70.25	264.47	306.73	183.237	197.974	191.838	259.124	204.611
								70.2	254.932	301.947	183.09	197.329	191.565	255.401	204.07
								70.15	242.644	297.466	182.961	196.726	191.311	251.941	203.557
								70.1	234.574	293.267	182.854	196.168	191.082	248.726	203.076
								70.05	235.01	289.32	182.761	195.646	190.87	245.728	202.619
								70	234.276	285.591	182.667	195.143	190.66	242.915	202.172
								69.95	233.959	282.065	182.574	194.66	190.453	240.273	201.734
								69.9	239.518	278.724	182.482	194.195	190.25	237.787	201.306
								69.85	239.696	275.546	182.379	193.737	190.038	235.435	200.876
								69.8	234.389	272.526	182.276	193.295	189.828	233.215	200.454
								69.75	229.8	269.664	182.182	192.876	189.629	231.126	200.05
								69.7	223.724	266.949	182.097	192.48	189.441	229.159	199.662
								69.65	219.973	264.371	182.022	192.108	189.266	227.307	199.292
								69.6	219.281	261.921	181.954	191.755	189.099	225.559	198.936
								69.55	216.719	259.583	181.887	191.414	188.936	223.903	198.588
								69.5	216.856	257.355	181.824	191.09	188.778	222.335	198.251
								69.45	224.609	255.224	181.761	190.775	188.623	220.845	197.921
								69.4	231.45	253.171	181.684	190.457	188.455	219.414	197.583
								69.35	229.952	251.192	181.595	190.136	188.276	218.039	197.239
								69.3	226.595	249.297	181.507	189.826	188.102	216.731	196.904
								69.25	228.771	247.483	181.427	189.531	187.935	215.488	196.58
								69.2	227.576	245.738	181.341	189.24	187.766	214.296	196.258
								69.15	222.426	244.062	181.258	188.958	187.601	213.16	195.943
								69.1	223.527	242.459	181.184	188.693	187.446	212.081	195.643
								69.05	229.4	240.915	181.108	188.433	187.29	211.047	195.345
								69	231.87	239.416	181.021	188.168	187.126	210.045	195.042
								68.95	229.226	237.968	180.93	187.906	186.958	209.08	194.74
								68.9	224.545	236.574	180.843	187.654	186.796	208.158	194.446
								68.85	223.758	235.238	180.764	187.416	186.644	207.28	194.166
								68.8	224.404	233.948	180.687	187.185	186.494	206.438	193.891
								68.75	222.849	232.702	180.608	186.958	186.345	205.627	193.619
								68.7	225.475	231.499	180.532	186.739	186.199	204.849	193.354
								68.65	229.349	230.33	180.452	186.519	186.05	204.095	193.089
								68.6	225.388	229.192	180.364	186.297	185.895	203.361	192.82
								68.55	215.66	228.097	180.283	186.086	185.748	202.661	192.561
								68.5	208.027	227.053	180.219	185.897	185.619	202.002	192.324
								68.45	207.593	226.055	180.169	185.726	185.506	201.38	192.105
								68.4	215.703	225.089	180.12	185.559	185.394	200.781	191.889
								68.35	220.484	224.137	180.056	185.381	185.269	200.188	191.662
								68.3	212.406	223.205	179.983	185.197	185.136	199.606	191.43
								68.25	203.131	222.314	179.925	185.032	185.018	199.058	191.215
								68.2	202.965	221.466	179.883	184.886	184.918	198.544	191.021
								68.15	201.813	220.642	179.842	184.744	184.819	198.047	190.829
								68.1	198.797	219.844	179.802	184.607	184.723	197.569	190.643
								68.05	200.498	219.074	179.768	184.478	184.633	197.112	190.464
								68	201.213	218.323	179.731	184.349	184.542	196.667	190.286
								67.95	201.761	217.591	179.692	184.221	184.449	196.234	190.109
								67.9	204.207	216.878	179.652	184.094	184.357	195.814	189.933
								67.85	204.578	216.179	179.608	183.966	184.261	195.402	189.756
								67.8	203.875	215.498	179.563	183.839	184.165	195.002	189.581
								67.75	206.596	214.836	179.52	183.715	184.071	194.615	189.409
								67.7	206.023	214.186	179.471	183.589	183.973	194.234	189.234
								67.65	201.121	213.554	179.423	183.466	183.877	193.865	189.063
								67.6	199.288	212.946	179.384	183.354	183.79	193.515	188.903
								67.55	202.007	212.356	179.348	183.246	183.707	193.178	188.749
								67.5	204.637	211.775	179.308	183.136	183.62	192.845	188.591
								67.45	201.424	211.204	179.262	183.023	183.529	192.517	188.432
								67.4	202.027	210.653	179.222	182.917	183.444	192.203	188.279
								67.35	209.319	210.113	179.181	182.812	183.359	191.897	188.128
								67.3	210.809	209.572	179.127	182.696	183.262	191.585	187.966
								67.25	204.481	209.041	179.07	182.578	183.162	191.278	187.803
								67.2	199.751	208.533	179.024	182.473	183.074	190.99	187.652
								67.15	200.457	208.044	178.987	182.377	182.995	190.718	187.512
								67.1	208.369	207.565	178.949	182.282	182.916	190.451	187.373
								67.05	217.978	207.083	178.896	182.174	182.822	190.176	187.221
								67	211.533	206.593	178.825	182.051	182.713	189.89	187.054
								66.95	195.83	206.125	178.767	181.939	182.615	189.622	186.899
								66.9	190.169	205.694	178.736	181.858	182.546	189.388	186.775
								66.85	195.892	205.282	178.715	181.787	182.487	189.169	186.662
								66.8	199.957	204.87	178.685	181.708	182.419	188.946	186.54
								66.75	195.193	204.458	178.646	181.622	182.344	188.721	186.413
								66.7	190.049	204.064	178.617	181.546	182.278	188.509	186.296
								66.65	191.641	203.687	178.596	181.48	182.222	188.311	186.189
								66.6	197.227	203.314	178.572	181.412	182.163	188.115	186.081
								66.55	203.309	202.94	178.539	181.335	182.095	187.913	185.964
								66.5	203.236	202.561	178.494	181.248	182.016	187.705	185.837
								66.45	197.183	202.19	178.45	181.162	181.938	187.501	185.712
								66.4	195.69	201.837	178.416	181.088	181.871	187.312	185.599
								66.35	198.756	201.493	178.385	181.017	181.807	187.13	185.49
								66.3	200.769	201.15	178.349	180.942	181.738	186.946	185.376
								66.25	203.156	200.81	178.308	180.864	181.666	186.762	185.261
								66.2	198.734	200.471	178.263	180.782	181.59	186.577	185.142
								66.15	186.417	200.147	178.227	180.709	181.522	186.403	185.032
								66.1	178.212	199.85	178.212	180.659	181.477	186.255	184.945

## Sheet: Fig. 3a
Polarization curves in H2-saturated 0.1 M KOH
Pt1SAs/C		Pt6NCs/C		PtNPs/C		Pt/Ccom
E/V vs. RHE	j/mA cm-2	E/V vs. RHE	j/mA cm-2	E/V vs. RHE	j/mA cm-2	E/V vs. RHE	j/mA cm-2
-0.11564	-0.68232	-0.02179	-5.97045	-0.06868	-2.86863	-0.04019	-2.05145
-0.11479	-0.66783	-0.02167	-5.88926	-0.06796	-2.82882	-0.03943	-2.01929
-0.11391	-0.65557	-0.02157	-5.80586	-0.06727	-2.78424	-0.03875	-1.97589
-0.113	-0.64666	-0.02155	-5.71581	-0.06658	-2.73885	-0.03805	-1.93569
-0.11214	-0.63328	-0.02136	-5.64052	-0.06588	-2.69506	-0.03736	-1.89469
-0.11122	-0.62516	-0.02136	-5.54826	-0.06519	-2.65127	-0.03666	-1.8537
-0.11033	-0.61393	-0.02116	-5.47519	-0.06447	-2.61067	-0.03596	-1.8143
-0.10944	-0.6035	-0.02108	-5.39031	-0.06378	-2.56449	-0.03525	-1.77492
-0.10852	-0.59475	-0.02104	-5.301	-0.06308	-2.52229	-0.03456	-1.73312
-0.10763	-0.58439	-0.02086	-5.22571	-0.06235	-2.48248	-0.03386	-1.69292
-0.10671	-0.57588	-0.02043	-5.17331	-0.06164	-2.44029	-0.03316	-1.65354
-0.10581	-0.56584	-0.02026	-5.09655	-0.06092	-2.40048	-0.03246	-1.61334
-0.10492	-0.55581	-0.02023	-5.00724	-0.06021	-2.35828	-0.03175	-1.57475
-0.10395	-0.55223	-0.02016	-4.92088	-0.05949	-2.31768	-0.03105	-1.53456
-0.10307	-0.54037	-0.01996	-4.84707	-0.05876	-2.27866	-0.03033	-1.49598
-0.10221	-0.52683	-0.01987	-4.76367	-0.05804	-2.23806	-0.02963	-1.4566
-0.10128	-0.51982	-0.01974	-4.68321	-0.05733	-2.19666	-0.02892	-1.4172
-0.10036	-0.51178	-0.01957	-4.60645	-0.0566	-2.15764	-0.02822	-1.37781
-0.09945	-0.50271	-0.01945	-4.52526	-0.05589	-2.11545	-0.0275	-1.33922
-0.09852	-0.4957	-0.01923	-4.45367	-0.05516	-2.07564	-0.02679	-1.30144
-0.0976	-0.4875	-0.019	-4.38207	-0.05441	-2.03901	-0.02607	-1.26366
-0.0967	-0.47755	-0.01881	-4.30752	-0.05365	-2.00478	-0.02537	-1.22347
-0.09578	-0.46967	-0.01875	-4.22117	-0.05294	-1.96258	-0.02464	-1.1865
-0.09486	-0.46202	-0.0186	-4.14219	-0.05221	-1.92436	-0.02393	-1.14871
-0.09393	-0.45502	-0.0183	-4.07798	-0.05148	-1.88535	-0.02321	-1.11013
-0.09302	-0.44578	-0.01815	-3.99974	-0.05075	-1.84554	-0.0225	-1.07235
-0.09209	-0.43917	-0.01794	-3.92667	-0.05001	-1.80812	-0.02177	-1.03537
-0.09115	-0.43312	-0.01772	-3.85433	-0.04927	-1.7707	-0.02105	-0.99759
-0.09022	-0.42588	-0.01748	-3.78421	-0.04853	-1.73328	-0.02034	-0.95981
-0.08933	-0.41513	-0.01733	-3.70598	-0.04779	-1.69586	-0.01963	-0.92041
-0.08837	-0.41146	-0.01721	-3.62479	-0.04703	-1.66003	-0.01891	-0.88344
-0.08746	-0.40231	-0.01704	-3.54876	-0.04628	-1.6242	-0.01818	-0.84647
-0.08654	-0.39443	-0.01675	-3.48307	-0.04553	-1.58838	-0.01745	-0.81029
-0.08562	-0.38591	-0.01661	-3.40336	-0.04476	-1.55414	-0.01673	-0.77355
-0.08468	-0.38018	-0.01647	-3.32438	-0.04402	-1.51752	-0.016	-0.73722
-0.08375	-0.37277	-0.0162	-3.25648	-0.04326	-1.48248	-0.01527	-0.70064
-0.08281	-0.3672	-0.016	-3.1834	-0.0425	-1.44825	-0.01454	-0.66439
-0.08188	-0.36043	-0.01586	-3.10369	-0.04173	-1.41481	-0.01381	-0.62789
-0.08094	-0.35446	-0.01568	-3.0284	-0.04096	-1.38057	-0.01308	-0.5922
-0.07997	-0.35104	-0.01541	-2.9605	-0.04019	-1.34713	-0.01235	-0.55651
-0.07903	-0.34506	-0.01523	-2.88521	-0.03943	-1.3129	-0.01161	-0.5209
-0.07812	-0.33623	-0.01499	-2.8151	-0.03866	-1.27946	-0.01088	-0.48537
-0.07719	-0.32914	-0.01476	-2.7435	-0.03789	-1.24682	-0.01014	-0.44968
-0.07625	-0.32389	-0.01458	-2.66821	-0.03712	-1.21338	-0.00941	-0.41439
-0.07533	-0.31553	-0.01433	-2.59883	-0.03634	-1.18153	-0.00867	-0.37918
-0.07438	-0.31067	-0.01409	-2.52871	-0.03556	-1.14889	-0.00793	-0.34429
-0.07343	-0.30597	-0.01384	-2.45933	-0.03478	-1.11704	-0.00719	-0.30941
-0.07249	-0.29984	-0.0136	-2.38995	-0.034	-1.08599	-0.00645	-0.275
-0.07154	-0.29435	-0.01333	-2.32205	-0.03322	-1.05414	-0.0057	-0.24099
-0.07059	-0.29005	-0.01307	-2.25414	-0.03243	-1.02389	-0.00496	-0.20643
-0.06964	-0.28432	-0.0128	-2.18698	-0.03164	-0.99283	-0.00422	-0.1717
-0.0687	-0.27842	-0.01252	-2.12055	-0.03085	-0.96258	-0.00347	-0.13786
-0.06775	-0.27333	-0.01227	-2.05117	-0.03007	-0.93153	-0.00273	-0.10378
-0.0668	-0.26887	-0.012	-1.984	-0.02927	-0.90207	-0.00198	-0.06957
-0.06584	-0.26505	-0.01171	-1.91831	-0.02847	-0.87261	-0.00123	-0.03578
-0.06491	-0.25804	-0.01142	-1.85262	-0.02768	-0.84236	-0.000479888	-0.0027
-0.06397	-0.25143	-0.01114	-1.78619	-0.02688	-0.81369	0.00027008	0.0308
-0.06299	-0.25008	-0.01085	-1.7205	-0.02609	-0.78384	0.00102	0.06406
-0.06202	-0.24666	-0.01054	-1.65702	-0.02528	-0.75573	0.00178	0.09711
-0.0611	-0.23838	-0.01022	-1.59429	-0.02448	-0.72731	0.00253	0.13022
-0.06015	-0.23416	-0.00989	-1.53229	-0.02367	-0.69865	0.00328	0.16302
-0.05921	-0.22811	-0.00956	-1.47029	-0.02287	-0.67062	0.00404	0.1955
-0.05827	-0.22213	-0.00921	-1.4105	-0.02206	-0.64268	0.0048	0.22774
-0.05729	-0.21982	-0.00889	-1.34776	-0.02125	-0.61529	0.00556	0.26004
-0.05633	-0.21624	-0.00855	-1.28724	-0.02044	-0.58838	0.00632	0.2918
-0.05537	-0.21162	-0.00822	-1.22524	-0.01962	-0.56123	0.00708	0.32396
-0.05441	-0.20788	-0.00788	-1.16398	-0.01881	-0.53439	0.00784	0.35603
-0.05344	-0.20454	-0.00752	-1.10493	-0.01799	-0.50796	0.00861	0.38722
-0.0525	-0.19857	-0.00717	-1.04514	-0.01717	-0.48161	0.00938	0.418
-0.05154	-0.19554	-0.00684	-0.98388	-0.01635	-0.45597	0.01014	0.44984
-0.05058	-0.19084	-0.00649	-0.92336	-0.01553	-0.43033	0.01091	0.48127
-0.04961	-0.18782	-0.00614	-0.86357	-0.01471	-0.4043	0.01168	0.51229
-0.04868	-0.18153	-0.00577	-0.80526	-0.01388	-0.37914	0.01245	0.54301
-0.04771	-0.1785	-0.00541	-0.74621	-0.01306	-0.35382	0.01322	0.57355
-0.04674	-0.17516	-0.00504	-0.6882	-0.01223	-0.3289	0.01399	0.60378
-0.0458	-0.16967	-0.00465	-0.63174	-0.0114	-0.30406	0.01477	0.63424
-0.04482	-0.16696	-0.00427	-0.57446	-0.01057	-0.27922	0.01554	0.66439
-0.04387	-0.1625	-0.0039	-0.51696	-0.00974	-0.25478	0.01632	0.69437
-0.04286	-0.16282	-0.00351	-0.4605	-0.00891	-0.23057	0.0171	0.72412
-0.04196	-0.15334	-0.00312	-0.40411	-0.00807	-0.20685	0.01787	0.75362
-0.04098	-0.15088	-0.00273	-0.34794	-0.00724	-0.18296	0.01865	0.7836
-0.04001	-0.14825	-0.00233	-0.29221	-0.0064	-0.15963	0.01943	0.8135
-0.03904	-0.14562	-0.00193	-0.23693	-0.00556	-0.13631	0.02021	0.84244
-0.03807	-0.14212	-0.00152	-0.18231	-0.00472	-0.11322	0.021	0.87139
-0.03709	-0.14068	-0.00111	-0.12821	-0.00388	-0.09005	0.02178	0.90032
-0.03614	-0.13567	-0.0006984	-0.07396	-0.00304	-0.06717	0.02257	0.92846
-0.0352	-0.12938	-0.00027992	-0.02031	-0.00219	-0.04447	0.02336	0.95659
-0.03425	-0.1242	0.00014592	0.03267	-0.00135	-0.02225	0.02415	0.98473
-0.03328	-0.12174	0.000576	0.08525	-0.00049987	-1.87898e-05	0.02494	1.01286
-0.03229	-0.12006	0.00101	0.13743	0.000345395	0.02238	0.02573	1.041
-0.03135	-0.11433	0.00145	0.18925	0.00119	0.04442	0.02653	1.06833
-0.03035	-0.11417	0.00189	0.24062	0.00204	0.06621	0.02732	1.09566
-0.02943	-0.10645	0.00234	0.2917	0.00289	0.08798	0.02812	1.12299
-0.02843	-0.10669	0.00279	0.34218	0.00374	0.10947	0.02892	1.14952
-0.02746	-0.10326	0.00325	0.39237	0.0046	0.13065	0.02972	1.17605
-0.0265	-0.0992	0.00371	0.44212	0.00545	0.15183	0.03052	1.20257
-0.02553	-0.0965	0.00418	0.49128	0.00631	0.17285	0.03133	1.2291
-0.02461	-0.08893	0.00464	0.54043	0.00716	0.19387	0.03213	1.25482
-0.02365	-0.08495	0.00511	0.58974	0.00802	0.21465	0.03294	1.28054
-0.02265	-0.08463	0.00559	0.63742	0.00888	0.23487	0.03374	1.30708
-0.02169	-0.08105	0.00608	0.6848	0.00974	0.25533	0.03456	1.332
-0.02071	-0.07837	0.00656	0.73226	0.0106	0.27572	0.03537	1.35772
-0.01978	-0.07189	0.00706	0.77869	0.01146	0.29578	0.03617	1.38344
-0.01881	-0.06896	0.00756	0.82519	0.01232	0.316	0.03699	1.40756
-0.01785	-0.06498	0.00808	0.86948	0.01318	0.33583	0.0378	1.43328
-0.01688	-0.06192	0.00857	0.91598	0.01404	0.35589	0.03862	1.45739
-0.01591	-0.05844	0.0091	0.95952	0.01491	0.37556	0.03944	1.48151
-0.01495	-0.05521	0.00962	1.00381	0.01577	0.39498	0.04026	1.50562
-0.01399	-0.05071	0.01014	1.0481	0.01664	0.41417	0.04108	1.52974
-0.01302	-0.04783	0.01068	1.09017	0.01751	0.43352	0.0419	1.55386
-0.01206	-0.04422	0.01122	1.13298	0.01837	0.45263	0.04272	1.57798
-0.0111	-0.03982	0.01176	1.17505	0.01924	0.47174	0.04355	1.60129
-0.01013	-0.03635	0.01229	1.2186	0.02011	0.49076	0.04439	1.62299
-0.00916	-0.03367	0.01284	1.25993	0.02098	0.50971	0.04521	1.6463
-0.00819	-0.03059	0.0134	1.30126	0.02185	0.52834	0.04604	1.66961
-0.00726	-0.02377	0.01398	1.33964	0.02272	0.54689	0.04688	1.69132
-0.0063	-0.02026	0.01455	1.3795	0.02359	0.56553	0.04771	1.71303
-0.00533	-0.01682	0.01512	1.41936	0.02447	0.584	0.04855	1.73553
-0.00436	-0.01442	0.0157	1.45774	0.02534	0.60231	0.04938	1.75804
-0.0034	-0.01037	0.01628	1.49612	0.02621	0.62062	0.05022	1.77894
-0.00244	-0.00557	0.01688	1.53302	0.02709	0.63909	0.05105	1.80145
-0.00149	-0.0014	0.01748	1.56993	0.02796	0.65685	0.0519	1.82154
-0.00049949	-5.07404e-05	0.01809	1.6061	0.02884	0.67484	0.05275	1.84163
0.00043248	0.00672	0.01869	1.643	0.02971	0.69275	0.0536	1.86174
0.00138	0.01209	0.01931	1.67843	0.03059	0.71083	0.05444	1.88344
0.00236	0.01439	0.01992	1.71386	0.03147	0.72866	0.0553	1.90273
0.00333	0.01696	0.02056	1.74707	0.03235	0.7461	0.05614	1.92363
0.00426	0.02383	0.0212	1.78102	0.03322	0.76369	0.05699	1.94373
0.00522	0.02791	0.02183	1.81498	0.03411	0.78089	0.05785	1.96222
0.00619	0.0308	0.02248	1.84671	0.03498	0.79857	0.0587	1.98312
0.00714	0.0359	0.02312	1.88067	0.03586	0.81608	0.05957	2.00081
0.0081	0.03972	0.02377	1.9124	0.03674	0.8336	0.06044	2.01769
0.00906	0.04396	0.02446	1.94119	0.03763	0.85032	0.0613	2.03617
0.01001	0.04875	0.02514	1.97071	0.03851	0.86704	0.06216	2.05466
0.01096	0.05337	0.0258	2.00171	0.03939	0.88455	0.06303	2.07315
0.01193	0.05639	0.02648	2.03198	0.04027	0.90127	0.06388	2.09244
0.01294	0.05539	0.02717	2.06002	0.04115	0.91879	0.06475	2.11013
0.01381	0.0688	0.02782	2.0925	0.04204	0.93551	0.06561	2.12862
0.01477	0.07222	0.02854	2.11833	0.04292	0.95223	0.06648	2.14631
0.01575	0.07501	0.02924	2.14638	0.04381	0.96815	0.06736	2.16238
0.0167	0.07923	0.02996	2.17221	0.0447	0.98487	0.06823	2.17926
0.01765	0.08503	0.03067	2.19879	0.04558	1.00159	0.06912	2.19454
0.01861	0.08877	0.03139	2.22462	0.04647	1.01831	0.06999	2.21222
0.01955	0.09435	0.03212	2.24971	0.04736	1.03424	0.07087	2.2283
0.0205	0.09904	0.03283	2.27629	0.04824	1.05096	0.07175	2.24356
0.02147	0.10255	0.03357	2.2999	0.04913	1.06688	0.07264	2.25884
0.02241	0.10844	0.03432	2.32352	0.05001	1.0836	0.07352	2.27491
0.02336	0.11306	0.03506	2.34714	0.0509	1.09952	0.07441	2.29019
0.02432	0.11791	0.03582	2.36929	0.05179	1.11545	0.07529	2.30547
0.02528	0.12166	0.03658	2.39143	0.05268	1.13137	0.07618	2.32074
0.02621	0.12858	0.03735	2.41283	0.05357	1.14729	0.07707	2.33521
0.02716	0.13312	0.03812	2.4335	0.05446	1.16322	0.07796	2.34968
0.02812	0.13758	0.03888	2.45564	0.05535	1.17914	0.07885	2.36415
0.02906	0.14299	0.03968	2.47483	0.05625	1.19427	0.07975	2.37782
0.03002	0.14777	0.04045	2.4955	0.05714	1.21019	0.08064	2.39229
0.03096	0.15326	0.04126	2.51321	0.05804	1.22532	0.08154	2.40675
0.0319	0.15876	0.04204	2.53314	0.05891	1.24283	0.08243	2.42122
0.03286	0.16354	0.04287	2.54938	0.05982	1.25717	0.08333	2.43408
0.03379	0.17014	0.04366	2.56857	0.06071	1.27309	0.08424	2.44695
0.03476	0.17341	0.04448	2.58481	0.0616	1.28822	0.08514	2.45981
0.03572	0.17747	0.04531	2.60105	0.0625	1.30334	0.08604	2.47266
0.03665	0.18439	0.04611	2.6195	0.06339	1.31847	0.08695	2.48473
0.0376	0.18869	0.04695	2.63426	0.06428	1.33439	0.08786	2.49678
0.03853	0.19562	0.04776	2.65124	0.06518	1.34873	0.08877	2.50965
0.03948	0.20088	0.04859	2.66748	0.06608	1.36385	0.08967	2.52331
0.04045	0.20406	0.04945	2.68002	0.06698	1.37818	0.09059	2.53296
0.04136	0.2133	0.05026	2.69774	0.06787	1.39331	0.09152	2.54341
0.04235	0.21409	0.05112	2.71102	0.06877	1.40844	0.09243	2.55546
0.04329	0.22038	0.05196	2.72505	0.06967	1.42357	0.09334	2.56672
0.04419	0.22978	0.05281	2.73907	0.07057	1.4379	0.09427	2.57636
0.04514	0.23511	0.05364	2.75457	0.07147	1.45223	0.09519	2.58681
0.04608	0.24037	0.0545	2.76786	0.07237	1.46656	0.09611	2.59807
0.04707	0.24196	0.05537	2.77967	0.07327	1.48089	0.09703	2.60852
0.04801	0.24793	0.0562	2.79517	0.07417	1.49602	0.09797	2.61656
0.04892	0.25725	0.05704	2.80993	0.07507	1.51035	0.09889	2.62782
0.04985	0.26369	0.05796	2.81805	0.07597	1.52468	0.0998	2.63987
0.05081	0.26752	0.05887	2.82617	0.07687	1.53901	0.10074	2.64711
0.05177	0.27189	0.05974	2.83798	0.07777	1.55255	0.10166	2.65756
0.05272	0.27667	0.06063	2.84831	0.07868	1.56608	0.10259	2.66801
0.05364	0.28511	0.06154	2.85643	0.07958	1.58041	0.1035	2.67926
0.05456	0.29244	0.0624	2.86898	0.08049	1.59395	0.10443	2.68891
0.05552	0.29682	0.06331	2.87783	0.08139	1.60828	0.10537	2.69695
0.05646	0.30279	0.06416	2.89186	0.0823	1.62182	0.1063	2.70659
0.0574	0.30876	0.06504	2.90293	0.0832	1.63615	0.10724	2.71463
0.05833	0.31545	0.06596	2.90957	0.0841	1.64968	0.10818	2.72186
0.05932	0.316	0.06688	2.91695	0.08501	1.66322	0.10913	2.7291
0.06023	0.32572	0.06777	2.92729	0.08592	1.67596	0.11007	2.73714
0.06114	0.33487	0.06872	2.93245	0.08683	1.68949	0.111	2.74598
0.06211	0.33758	0.0696	2.94279	0.08774	1.70303	0.11194	2.75402
0.06303	0.3449	0.07053	2.94943	0.08864	1.71656	0.11288	2.76206
0.06398	0.35064	0.07146	2.95607	0.08955	1.7301	0.11384	2.76849
0.06492	0.35597	0.07238	2.96345	0.09045	1.74363	0.11476	2.77813
0.06586	0.3621	0.07333	2.96788	0.09137	1.75557	0.1157	2.78617
0.06679	0.36887	0.0742	2.97969	0.09228	1.76911	0.11667	2.79099
0.06775	0.37317	0.07516	2.98412	0.0932	1.78105	0.11761	2.79823
0.06866	0.38248	0.07605	2.99371	0.0941	1.79459	0.11857	2.80467
0.06961	0.3867	0.07698	3.00036	0.09502	1.80732	0.11949	2.81512
0.07054	0.39427	0.07792	3.00552	0.09593	1.82006	0.12043	2.82234
0.07148	0.40056	0.07887	3.01069	0.09684	1.8328	0.12141	2.82557
0.07242	0.40613	0.07979	3.01807	0.09775	1.84554	0.12236	2.832
0.07336	0.41178	0.08072	3.02471	0.09867	1.85748	0.12331	2.83923
0.0743	0.41823	0.08168	3.0284	0.09959	1.86943	0.12426	2.84566
0.07524	0.42444	0.08262	3.03357	0.1005	1.88217	0.12522	2.85128
0.07617	0.43129	0.08353	3.04169	0.10141	1.8949	0.12617	2.85771
0.07715	0.4328	0.08448	3.04612	0.10233	1.90685	0.12713	2.86335
0.07802	0.44586	0.0854	3.0535	0.10325	1.91879	0.1281	2.86736
0.079	0.44833	0.08636	3.05793	0.10416	1.93073	0.12906	2.87219
0.07991	0.45661	0.08728	3.06531	0.10508	1.94268	0.13001	2.87942
0.08083	0.46505	0.08824	3.06826	0.106	1.95462	0.13096	2.88585
0.08178	0.46943	0.0892	3.07195	0.10692	1.96576	0.13191	2.89228
0.08273	0.47444	0.09013	3.0786	0.10784	1.97771	0.13288	2.89711
0.08368	0.48002	0.09112	3.08007	0.10876	1.98965	0.13385	2.90113
0.08459	0.48869	0.09205	3.08598	0.10968	2.0008	0.1348	2.90756
0.08556	0.49172	0.093	3.09114	0.1106	2.01274	0.13576	2.91237
0.08645	0.50255	0.09394	3.09631	0.11151	2.02548	0.13673	2.9164
0.08741	0.50661	0.0949	3.1	0.11243	2.03662	0.1377	2.92042
0.08833	0.51409	0.09585	3.10443	0.11335	2.04777	0.13866	2.92604
0.08928	0.5199	0.0968	3.1096	0.11427	2.05971	0.13964	2.92926
0.09023	0.52452	0.0978	3.1096	0.1152	2.07006	0.14059	2.93489
0.09118	0.5297	0.09874	3.11476	0.11612	2.08121	0.14156	2.93891
0.09209	0.53861	0.09969	3.11919	0.11705	2.09236	0.14253	2.94293
0.09301	0.54602	0.10063	3.1251	0.11797	2.1035	0.14351	2.94614
0.09393	0.55438	0.1016	3.12731	0.1189	2.11306	0.14447	2.95096
0.09488	0.55892	0.10258	3.12952	0.11983	2.1242	0.14545	2.95418
0.09579	0.56815	0.10355	3.13248	0.12075	2.13455	0.1464	2.96141
0.09674	0.57349	0.10448	3.13912	0.12168	2.1457	0.14737	2.96543
0.09769	0.5785	0.10546	3.1406	0.12261	2.15605	0.14834	2.96865
0.09862	0.58519	0.10642	3.14429	0.12353	2.1672	0.14931	2.97267
0.09954	0.59275	0.10738	3.14798	0.12445	2.17834	0.15029	2.97508
0.10049	0.59801	0.10833	3.1524	0.12537	2.18949	0.15126	2.9799
0.10142	0.60533	0.1093	3.15536	0.12631	2.19904	0.15223	2.98392
0.10236	0.61154	0.1103	3.15536	0.12724	2.2086	0.1532	2.98714
0.10331	0.61561	0.11126	3.15905	0.12818	2.21736	0.15417	2.99196
0.10422	0.62492	0.11225	3.15979	0.12911	2.22771	0.15514	2.99598
0.10517	0.63018	0.11322	3.16274	0.13004	2.23806	0.15611	3
0.10609	0.63806	0.11418	3.16643	0.13096	2.2492	0.15708	3.00402
0.10702	0.6449	0.11513	3.17086	0.13187	2.26194	0.15805	3.00804
0.10796	0.6508	0.1161	3.17381	0.13281	2.2707	0.15903	3.01045
0.1089	0.65709	0.11706	3.1775	0.13375	2.28025	0.16001	3.01286
0.10984	0.66314	0.11806	3.1775	0.13468	2.28981	0.16099	3.01608
0.11077	0.66959	0.11905	3.17824	0.13562	2.29936	0.16198	3.01768
0.1117	0.67715	0.12	3.1834	0.13656	2.30812	0.16295	3.0217
0.11264	0.68296	0.12096	3.18636	0.13748	2.31847	0.16392	3.02573
0.11357	0.68949	0.12195	3.18783	0.13842	2.32723	0.1649	3.02733
0.11451	0.6961	0.12292	3.19079	0.13937	2.33519	0.16587	3.03135
0.11545	0.70175	0.12388	3.19374	0.1403	2.34475	0.16686	3.03376
0.11637	0.70955	0.12484	3.19743	0.14124	2.3535	0.16783	3.03697
0.11731	0.71537	0.12584	3.19743	0.14218	2.36306	0.16881	3.0402
0.11825	0.72126	0.1268	3.20186	0.1431	2.37341	0.1698	3.0418
0.11918	0.72882	0.12779	3.2026	0.14404	2.38296	0.17077	3.04501
0.12011	0.73543	0.12874	3.20702	0.14498	2.39172	0.17175	3.04742
0.12107	0.73917	0.12976	3.20481	0.14593	2.39889	0.17273	3.05065
0.12197	0.74896	0.13074	3.20702	0.14687	2.40764	0.17371	3.05306
0.12294	0.75223	0.1317	3.21071	0.14781	2.4164	0.17469	3.05546
0.1239	0.75637	0.13269	3.21145	0.14875	2.42516	0.17568	3.05787
0.12478	0.76815	0.13364	3.21588	0.14968	2.43551	0.17665	3.06189
0.1257	0.77604	0.13464	3.21588	0.15063	2.44268	0.17763	3.06351
0.12665	0.78089	0.13564	3.21588	0.15158	2.44984	0.17863	3.06431
0.12759	0.78726	0.1366	3.21957	0.15252	2.4586	0.17961	3.06672
0.12852	0.79387	0.13759	3.22105	0.15347	2.46576	0.18059	3.06994
0.12946	0.80016	0.13856	3.224	0.15441	2.47452	0.18157	3.07155
0.1304	0.80573	0.13953	3.22621	0.15535	2.48248	0.18255	3.07476
0.13134	0.8121	0.14051	3.22843	0.15629	2.49124	0.18354	3.07556
0.13226	0.82006	0.14148	3.23064	0.15725	2.49761	0.18453	3.07798
0.1332	0.82564	0.14249	3.2299	0.15819	2.50637	0.18551	3.08039
0.13414	0.83201	0.14348	3.23064	0.15914	2.51354	0.18649	3.08279
0.13507	0.83917	0.14445	3.2336	0.16008	2.5215	0.18747	3.08521
0.13601	0.84475	0.14544	3.23507	0.16102	2.53105	0.18845	3.08762
0.13695	0.85111	0.14642	3.23655	0.16197	2.53822	0.18943	3.09084
0.13788	0.85748	0.14739	3.2395	0.16291	2.54697	0.19041	3.09405
0.13882	0.86385	0.14835	3.24319	0.16386	2.55334	0.1914	3.09486
0.13976	0.86943	0.14936	3.24245	0.16481	2.56051	0.19237	3.09888
0.14069	0.87659	0.15036	3.24245	0.16577	2.56688	0.19336	3.09967
0.14164	0.88217	0.15132	3.24614	0.16672	2.57404	0.19438	3.09807
0.14256	0.88933	0.15233	3.24467	0.16767	2.58041	0.19535	3.10129
0.14349	0.8965	0.1533	3.24762	0.16863	2.58758	0.19635	3.10209
0.14444	0.90127	0.15428	3.2491	0.16957	2.59554	0.19733	3.1045
0.14539	0.90685	0.15527	3.25057	0.17052	2.60271	0.19829	3.10933
0.14631	0.91481	0.15625	3.25205	0.17147	2.60987	0.19928	3.11093
0.14726	0.91959	0.15724	3.25352	0.17243	2.61624	0.20028	3.11093
0.1482	0.92596	0.15824	3.25279	0.17338	2.62341	0.20126	3.11334
0.14912	0.93392	0.15922	3.255	0.17433	2.62978	0.20226	3.11334
0.15008	0.9371	0.16022	3.255	0.17529	2.63615	0.20326	3.11414
0.15101	0.94427	0.1612	3.25721	0.17624	2.64331	0.20423	3.11736
0.15193	0.95223	0.16219	3.25795	0.1772	2.64968	0.20521	3.11978
0.1529	0.95541	0.16315	3.26164	0.17816	2.65525	0.20618	3.12379
0.15382	0.96338	0.16416	3.2609	0.17911	2.66242	0.20718	3.1246
0.15476	0.96895	0.16513	3.26312	0.18006	2.66959	0.20816	3.127
0.1557	0.97532	0.16614	3.26238	0.18101	2.67675	0.20917	3.12621
0.15665	0.9801	0.16711	3.26533	0.18198	2.68073	0.21017	3.12621
0.15759	0.98646	0.16809	3.26681	0.18294	2.68631	0.21114	3.12942
0.15852	0.99363	0.1691	3.26607	0.1839	2.69268	0.21212	3.13183
0.15947	0.99841	0.17008	3.26755	0.18485	2.69984	0.21312	3.13264
0.1604	1.00557	0.17106	3.26976	0.18581	2.70541	0.21412	3.13264
0.16134	1.01115	0.17204	3.27124	0.18677	2.71178	0.21509	3.13585
0.16228	1.01752	0.17304	3.27198	0.18773	2.71736	0.21609	3.13666
0.16327	1.01831	0.17401	3.27419	0.18869	2.72293	0.21709	3.13585
0.16416	1.02946	0.17503	3.27271	0.18965	2.7293	0.21809	3.13585
0.16507	1.03822	0.17604	3.27198	0.19062	2.73328	0.21908	3.13826
0.16604	1.0414	0.17698	3.27714	0.19158	2.73885	0.22008	3.13826
0.167	1.04459	0.17799	3.2764	0.19253	2.74602	0.22105	3.14228
0.16792	1.05334	0.17898	3.27714	0.19349	2.75159	0.22204	3.14309
0.16887	1.05812	0.17996	3.27936	0.19446	2.75637	0.22302	3.1455
0.1698	1.06529	0.18097	3.27788	0.19543	2.76115	0.22401	3.14711
0.17074	1.07086	0.18194	3.28083	0.19639	2.76592	0.225	3.14871
0.17174	1.07086	0.18292	3.28231	0.19735	2.77229	0.22599	3.14952
0.17262	1.0828	0.18392	3.28231	0.19832	2.77707	0.22699	3.15032
0.17357	1.08758	0.18492	3.28231	0.19928	2.78264	0.22797	3.15273
0.17453	1.09156	0.18589	3.28526	0.20024	2.78822	0.22895	3.15514
0.17546	1.09873	0.1869	3.28452	0.2012	2.79459	0.22995	3.15514
0.17641	1.1035	0.18789	3.28526	0.20218	2.79697	0.23094	3.15595
0.17736	1.10908	0.18884	3.28969	0.20314	2.80255	0.23193	3.15835
0.17828	1.11704	0.18984	3.29043	0.2041	2.80892	0.23291	3.16077
0.17925	1.11943	0.19088	3.286	0.20506	2.81369	0.2339	3.16158
0.18016	1.12818	0.19188	3.286	0.20604	2.81768	0.2349	3.16238
0.18113	1.13137	0.19285	3.28895	0.20701	2.82166	0.23591	3.16077
0.18208	1.13694	0.19385	3.28895	0.20797	2.82723	0.23688	3.16399
0.18302	1.14252	0.19484	3.28969	0.20894	2.83201	0.23787	3.16559
0.18397	1.14729	0.19583	3.29117	0.20991	2.83599	0.23887	3.1664
0.18488	1.15685	0.1968	3.29412	0.21088	2.84076	0.23985	3.16801
0.18584	1.16003	0.19781	3.29264	0.21184	2.84554	0.24084	3.16961
0.18679	1.16561	0.19882	3.2919	0.21282	2.84873	0.24184	3.16961
0.18773	1.17118	0.1998	3.29338	0.2138	2.85111	0.24284	3.16961
0.18868	1.17596	0.2008	3.29412	0.21477	2.85589	0.24384	3.16961
0.18963	1.18153	0.20176	3.29781	0.21573	2.86146	0.24484	3.16961
0.19058	1.18631	0.20277	3.29633	0.2167	2.86624	0.24582	3.17203
0.19154	1.19029	0.20377	3.29633	0.21768	2.86863	0.24682	3.17283
0.19247	1.19745	0.20478	3.2956	0.21866	2.87261	0.2478	3.17524
0.19342	1.20223	0.2058	3.29412	0.21962	2.87818	0.24879	3.17685
0.19439	1.20541	0.20678	3.2956	0.2206	2.88137	0.24978	3.17765
0.19531	1.21338	0.20777	3.29633	0.22157	2.88535	0.25077	3.17926
0.19624	1.21975	0.20876	3.29707	0.22253	2.89092	0.25176	3.18087
0.19721	1.22293	0.20972	3.30076	0.22351	2.89331	0.25275	3.18247
0.19817	1.22691	0.21072	3.3015	0.22448	2.89809	0.25375	3.18167
0.19911	1.23328	0.21174	3.29929	0.22546	2.90127	0.25473	3.18408
0.20005	1.23885	0.21272	3.3015	0.22643	2.90525	0.25573	3.18489
0.20101	1.24283	0.21371	3.30224	0.22741	2.90844	0.25673	3.18489
0.20195	1.2492	0.21472	3.3015	0.22838	2.91242	0.2577	3.1881
0.20292	1.25159	0.21571	3.30224	0.22935	2.9164	0.25871	3.1873
0.20386	1.25796	0.2167	3.30298	0.23033	2.92038	0.25969	3.18971
0.2048	1.26433	0.2177	3.30298	0.2313	2.92436	0.26068	3.19132
0.20575	1.26911	0.21868	3.30445	0.23228	2.92755	0.26167	3.19212
0.2067	1.27389	0.21967	3.30593	0.23325	2.93153	0.26268	3.19132
0.20766	1.27787	0.22068	3.30445	0.23423	2.93471	0.26368	3.19132
0.20859	1.28503	0.22168	3.30445	0.23521	2.9371	0.26469	3.19051
0.20956	1.28822	0.22268	3.30445	0.2362	2.93869	0.26568	3.19132
0.21052	1.2922	0.22369	3.30371	0.23718	2.94188	0.26666	3.19453
0.21145	1.29857	0.22468	3.30519	0.23815	2.94586	0.26764	3.19615
0.21241	1.30255	0.22566	3.30667	0.23913	2.94825	0.26864	3.19694
0.21335	1.30892	0.22668	3.30519	0.2401	2.95303	0.26963	3.19855
0.21432	1.31131	0.22764	3.30814	0.24108	2.95621	0.27059	3.20337
0.21525	1.31847	0.22867	3.30593	0.24206	2.95939	0.2716	3.20257
0.21623	1.32086	0.2297	3.30298	0.24301	2.96576	0.2726	3.20177
0.21716	1.32803	0.23068	3.30519	0.24401	2.96656	0.2736	3.20177
0.21813	1.33041	0.23164	3.30814	0.245	2.96815	0.27459	3.20337
0.21907	1.33678	0.23265	3.3074	0.24598	2.97054	0.27557	3.2066
0.22004	1.33997	0.23366	3.30667	0.24696	2.97293	0.27657	3.20579
0.221	1.34395	0.23464	3.30814	0.24794	2.97611	0.27756	3.20739
0.22194	1.34952	0.23564	3.30888	0.24891	2.9801	0.27856	3.20739
0.2229	1.3535	0.23666	3.30667	0.24991	2.98089	0.27954	3.21061
0.22389	1.3543	0.23764	3.30888	0.25089	2.98408	0.28052	3.21302
0.22477	1.36624	0.23861	3.3111	0.25185	2.98965	0.28153	3.21141
0.22575	1.36863	0.23964	3.30888	0.25283	2.99204	0.28252	3.21222
0.22675	1.36863	0.24062	3.31036	0.25381	2.99522	0.28352	3.21302
0.22768	1.375	0.24164	3.30814	0.2548	2.99602	0.28451	3.21463
0.22864	1.37978	0.24264	3.30814	0.25577	3.0008	0.28551	3.21463
0.22954	1.38933	0.24363	3.30962	0.25677	3.00159	0.28651	3.21382
0.23053	1.39013	0.24463	3.30962	0.25775	3.00398	0.28749	3.21705
0.2315	1.39331	0.2456	3.31183	0.25874	3.00478	0.28846	3.22026
0.23244	1.39889	0.24661	3.3111	0.25973	3.00717	0.28944	3.22348
0.23342	1.40127	0.24765	3.3074	0.2607	3.01035	0.29045	3.22186
0.23437	1.40605	0.24862	3.31036	0.26167	3.01513	0.29145	3.22267
0.23536	1.40685	0.24964	3.30888	0.26266	3.01672	0.29243	3.22508
0.23625	1.41799	0.2506	3.31183	0.26365	3.01752	0.29342	3.22588
0.23724	1.41959	0.25163	3.30962	0.26465	3.01752	0.29442	3.22669
0.23819	1.42436	0.25264	3.30888	0.26564	3.0199	0.2954	3.2291
0.23915	1.42834	0.25362	3.31036	0.26662	3.02309	0.29639	3.23071
0.24012	1.43153	0.25464	3.30814	0.26761	3.02468	0.29739	3.23071
0.24107	1.43631	0.2556	3.31257	0.26857	3.02946	0.29842	3.22669
0.24204	1.43869	0.2566	3.31183	0.26956	3.03105	0.29941	3.22749
0.243	1.44347	0.25762	3.31036	0.27054	3.03344	0.30038	3.23151
0.24395	1.44825	0.25858	3.31405	0.27153	3.03583	0.30137	3.23231
0.24491	1.45223	0.25963	3.30962	0.27251	3.03901	0.30236	3.23472
0.24591	1.45223	0.26062	3.31036	0.27348	3.04299	0.30333	3.23874
0.24685	1.4578	0.26163	3.30962	0.27448	3.04299	0.30433	3.23794
0.2478	1.46258	0.26262	3.31036	0.27548	3.04299	0.30533	3.23794
0.24876	1.46656	0.26363	3.30962	0.27646	3.04538	0.30633	3.23874
0.24968	1.47532	0.26464	3.30814	0.27743	3.04936	0.3073	3.24196
0.25064	1.4793	0.26562	3.31036	0.27841	3.05255	0.30828	3.24438
0.25163	1.4801	0.26662	3.31036	0.2794	3.05494	0.30928	3.24438
0.2526	1.48328	0.26763	3.30962	0.2804	3.05494	0.31028	3.24438
0.25356	1.48646	0.2686	3.31257	0.28139	3.05573	0.31128	3.24438
0.25452	1.49124	0.26963	3.30962	0.28237	3.05812	0.31228	3.24517
0.25549	1.49363	0.2706	3.31257	0.28336	3.05971	0.31327	3.24598
0.25647	1.49602	0.27161	3.3111	0.28435	3.06131	0.31427	3.24598
0.2574	1.50239	0.27259	3.31331	0.28533	3.06449	0.31527	3.24678
0.25839	1.50398	0.27361	3.3111	0.28634	3.06369	0.31625	3.24919
0.25936	1.50717	0.2746	3.31183	0.28732	3.06608	0.31725	3.24839
0.26029	1.51354	0.27561	3.3111	0.28831	3.06768	0.31824	3.25
0.26128	1.51513	0.27664	3.30814	0.28928	3.07166	0.31923	3.25161
0.26224	1.51911	0.2776	3.31183	0.29026	3.07404	0.32024	3.25
0.2632	1.52229	0.27861	3.3111	0.29126	3.07484	0.32124	3.25081
0.26414	1.52866	0.27965	3.3074	0.29225	3.07643	0.32224	3.25081
0.26512	1.53105	0.28064	3.30888	0.29324	3.07723	0.32322	3.25241
0.26608	1.53424	0.28162	3.31036	0.29424	3.07803	0.32422	3.25241
0.26704	1.53901	0.28264	3.30888	0.29524	3.07803	0.32522	3.25321
0.26804	1.53901	0.28362	3.31036	0.29622	3.08041	0.32621	3.25483
0.26896	1.54618	0.28463	3.30962	0.29721	3.08201	0.3272	3.25562
0.26996	1.54697	0.2856	3.31183	0.2982	3.0836	0.32819	3.25723
0.27092	1.55096	0.28662	3.31036	0.29918	3.08599	0.32921	3.25402
0.27188	1.55414	0.2876	3.31183	0.30016	3.08917	0.33021	3.25483
0.27284	1.55892	0.28862	3.31036	0.30117	3.08838	0.33121	3.25483
0.2738	1.5621	0.28963	3.30962	0.30215	3.09076	0.33221	3.25402
0.27478	1.56449	0.29065	3.3074	0.30313	3.09315	0.33321	3.25402
0.27573	1.56927	0.29163	3.30962	0.30413	3.09395	0.33421	3.25483
0.27672	1.57086	0.29262	3.31036	0.30513	3.09395	0.33521	3.25402
0.27769	1.57325	0.29361	3.3111	0.30612	3.09475	0.33622	3.25321
0.27862	1.58041	0.29461	3.3111	0.30711	3.09634	0.33721	3.25483
0.2796	1.58201	0.29561	3.3111	0.30809	3.09873	0.33821	3.25402
0.28056	1.58678	0.29663	3.30962	0.30908	3.10032	0.33919	3.25643
0.28156	1.58678	0.29764	3.30888	0.31007	3.10271	0.34022	3.25241
0.28252	1.58997	0.29863	3.30962	0.31105	3.1051	0.34122	3.25241
0.28347	1.59554	0.29963	3.30962	0.31204	3.10589	0.34221	3.25402
0.28446	1.59634	0.30061	3.3111	0.31303	3.10828	0.34322	3.25321
0.2854	1.60191	0.30162	3.31036	0.31404	3.10589	0.34422	3.25321
0.2864	1.60271	0.30264	3.30888	0.31505	3.1051	0.34522	3.25321
0.2874	1.60191	0.30365	3.3074	0.31603	3.10748	0.34621	3.25483
0.28833	1.60908	0.30463	3.30962	0.31702	3.10908	0.34722	3.25241
0.28928	1.61385	0.30564	3.30888	0.318	3.11226	0.34821	3.25402
0.29025	1.61704	0.30665	3.3074	0.31899	3.11385	0.34922	3.25321
0.29121	1.62102	0.30766	3.30667	0.31998	3.11545	0.35021	3.25483
0.2922	1.62261	0.30864	3.30888	0.32096	3.11783	0.35121	3.25483
0.29317	1.625	0.30964	3.30814	0.32196	3.11783	0.35222	3.25321
0.29416	1.62659	0.31064	3.30888	0.32296	3.11783	0.35322	3.25241
0.29512	1.62978	0.31162	3.31036	0.32396	3.11863	0.35423	3.25161
0.29608	1.63376	0.31264	3.30888	0.32496	3.11863	0.35523	3.25161
0.29707	1.63535	0.31366	3.30667	0.32595	3.12022	0.35622	3.25241
0.29802	1.64013	0.31467	3.30593	0.32694	3.12102	0.35724	3.25081
0.299	1.64252	0.31565	3.3074	0.32792	3.1242	0.3582	3.25562
0.29996	1.6457	0.31664	3.30814	0.3289	3.12659	0.35921	3.25483
0.30094	1.64809	0.31764	3.30814	0.3299	3.12659	0.36021	3.25402
0.30192	1.64968	0.31864	3.30814	0.3309	3.12659	0.36119	3.25643
0.30286	1.65605	0.31964	3.30814	0.33188	3.12898	0.36221	3.25483
0.30391	1.65127	0.32064	3.30814	0.33288	3.12898	0.36321	3.25483
0.30484	1.65764	0.32164	3.30814	0.33387	3.13057	0.3642	3.25562
0.30577	1.66481	0.32266	3.30667	0.33487	3.13137	0.3652	3.25562
0.30675	1.6672	0.32366	3.30667	0.33586	3.13296	0.36622	3.25241
0.30775	1.6672	0.32464	3.30814	0.33685	3.13376	0.36722	3.25321
0.30874	1.66799	0.32564	3.30814	0.33784	3.13535	0.36819	3.25723
0.30972	1.66959	0.32664	3.30814	0.33883	3.13694	0.36916	3.26126
0.31064	1.67834	0.32764	3.30888	0.33983	3.13694	0.37019	3.25723
0.31164	1.67755	0.32866	3.30667	0.34085	3.13455	0.37121	3.25402
0.31265	1.67675	0.32965	3.3074	0.34184	3.13615	0.37222	3.25321
0.31359	1.68312	0.33062	3.31036	0.34282	3.13854	0.37321	3.25483
0.31452	1.68949	0.33164	3.30888	0.34381	3.13933	0.37418	3.25804
0.31554	1.6879	0.33264	3.30888	0.34479	3.14331	0.37519	3.25723
0.31654	1.6879	0.33363	3.30962	0.3458	3.14172	0.37619	3.25723
0.31748	1.69347	0.33464	3.30814	0.34678	3.1449	0.3772	3.25562
0.31844	1.69745	0.33564	3.30814	0.34776	3.1465	0.37822	3.25321
0.31943	1.69904	0.33666	3.30667	0.34877	3.1457	0.37921	3.25402
0.3204	1.70143	0.33765	3.3074	0.34976	3.1465	0.3802	3.25562
0.32138	1.70382	0.33866	3.30667	0.35075	3.14809	0.38121	3.25483
0.32239	1.70303	0.33969	3.30371	0.35176	3.14729	0.3822	3.25562
0.32336	1.70621	0.34068	3.30445	0.35276	3.14729	0.38321	3.25483
0.32428	1.71417	0.34167	3.30593	0.35375	3.14889	0.38422	3.25321
0.32528	1.71417	0.34268	3.30445	0.35474	3.15048	0.38522	3.25321
0.32624	1.71736	0.34365	3.3074	0.35573	3.15207	0.38622	3.25241
0.32728	1.71338	0.34466	3.30667	0.35673	3.15207	0.38721	3.25483
0.3282	1.72134	0.34568	3.30519	0.35773	3.15207	0.3882	3.25562
0.32923	1.71895	0.34668	3.30519	0.35871	3.15446	0.38921	3.25483
0.33015	1.72691	0.34768	3.30445	0.3597	3.15525	0.39022	3.25241
0.33111	1.73089	0.34868	3.30519	0.36071	3.15366	0.39122	3.25241
0.33212	1.7301	0.34968	3.30445	0.36171	3.15446	0.39222	3.25241
0.33312	1.7301	0.35064	3.30888	0.36269	3.15685	0.39322	3.25321
0.33409	1.73248	0.35167	3.30593	0.36368	3.15924	0.39419	3.25643
0.33504	1.73726	0.35266	3.30667	0.36469	3.15764	0.3952	3.25562
0.33605	1.73646	0.35367	3.30593	0.36568	3.15924	0.39621	3.25483
0.337	1.74204	0.35468	3.30445	0.36668	3.15924	0.3972	3.25562
0.33797	1.74443	0.35567	3.30593	0.36767	3.16003	0.39821	3.25483
0.33896	1.74522	0.35668	3.30445	0.36865	3.16242	0.39921	3.25402
0.33995	1.74682	0.35768	3.30445	0.36964	3.16481	0.40022	3.25321
0.3409	1.75159	0.35867	3.30593	0.37065	3.16322	0.40121	3.25402
0.34192	1.75	0.35968	3.30445	0.37164	3.16481	0.40221	3.25402
0.34288	1.75318	0.36067	3.30593	0.37263	3.16561	0.40322	3.25241
0.34386	1.75557	0.36166	3.30667	0.37364	3.16481	0.40422	3.25241
0.34484	1.75717	0.36266	3.30667	0.37463	3.16561	0.40521	3.25483
0.34582	1.75955	0.36367	3.30593	0.37563	3.16561	0.40619	3.25723
0.3468	1.76115	0.36467	3.30593	0.37664	3.16481	0.40719	3.25723
0.34779	1.76274	0.36568	3.30445	0.37763	3.16561	0.4082	3.25562
0.34877	1.76433	0.36668	3.30519	0.37862	3.1672	0.40921	3.25483
0.34976	1.76513	0.36771	3.30224	0.3796	3.17038	0.41021	3.25483
0.35072	1.7699	0.36869	3.30371	0.38058	3.17277	0.41121	3.25483
0.35173	1.76831	0.36968	3.30445	0.38159	3.17118	0.41219	3.25643
0.35268	1.77389	0.37066	3.30667	0.38259	3.17118	0.41321	3.25483
0.35361	1.78025	0.37168	3.30519	0.38359	3.17118	0.41421	3.25402
0.35467	1.77468	0.37268	3.30519	0.38459	3.17197	0.41521	3.25483
0.35561	1.78025	0.37368	3.30445	0.38559	3.17197	0.41618	3.25804
0.3566	1.78105	0.37468	3.30519	0.38658	3.17357	0.41718	3.25804
0.3576	1.78105	0.37568	3.30519	0.38758	3.17357	0.41819	3.25643
0.35857	1.78424	0.37672	3.3015	0.38857	3.17436	0.41922	3.25321
0.35955	1.78662	0.37771	3.30224	0.38957	3.17516	0.42022	3.25241
0.36053	1.78822	0.3787	3.30298	0.39056	3.17596	0.42124	3.25081
0.36152	1.78981	0.37968	3.30519	0.39154	3.17834	0.42223	3.25161
0.3625	1.7914	0.38069	3.30371	0.39254	3.17834	0.42322	3.25241
0.36345	1.79618	0.38169	3.30371	0.39354	3.17834	0.42421	3.25402
0.36447	1.79459	0.38269	3.30371	0.39454	3.17914	0.42521	3.25483
0.36545	1.79618	0.38368	3.30445	0.39555	3.17755	0.4262	3.25562
0.36642	1.79936	0.38468	3.30445	0.39655	3.17675	0.42721	3.25483
0.36741	1.80016	0.3857	3.30298	0.39751	3.18312	0.42821	3.25402
0.36841	1.80016	0.38671	3.30224	0.39851	3.18392	0.42922	3.25321
0.3694	1.80175	0.38772	3.3015	0.39952	3.18153	0.43022	3.25241
0.37039	1.80255	0.38871	3.30224	0.40053	3.18073	0.43122	3.25241
0.37132	1.80892	0.38969	3.30371	0.40152	3.18153	0.43224	3.25081
0.37232	1.80892	0.39072	3.30076	0.40252	3.18153	0.43322	3.25321
0.37334	1.80732	0.39172	3.30076	0.40352	3.18153	0.43419	3.25643
0.3743	1.81131	0.39271	3.30224	0.40452	3.18153	0.43519	3.25643
0.37524	1.81768	0.3937	3.30298	0.40551	3.18312	0.4362	3.25562
0.37628	1.8129	0.39471	3.30224	0.4065	3.18471	0.43721	3.25483
0.37727	1.81449	0.39573	3.30002	0.40749	3.18631	0.43821	3.25483
0.37822	1.81927	0.39671	3.30224	0.40848	3.1871	0.43921	3.25483
0.37922	1.81927	0.39769	3.30371	0.40948	3.1871	0.44021	3.25483
0.38019	1.82245	0.39869	3.30371	0.41049	3.18631	0.44123	3.25161
0.38116	1.82484	0.3997	3.30298	0.41149	3.18631	0.44222	3.25241
0.38216	1.82484	0.4007	3.30298	0.41249	3.18631	0.44324	3.25081
0.38315	1.82643	0.4017	3.30298	0.41347	3.18869	0.44422	3.25321
0.38415	1.82643	0.40271	3.30224	0.41447	3.18869	0.44522	3.25321
0.38515	1.82643	0.40372	3.3015	0.41547	3.18869	0.44621	3.25402
0.38611	1.83041	0.40471	3.30224	0.41648	3.1879	0.44721	3.25402
0.3871	1.83121	0.40572	3.3015	0.41748	3.1879	0.44824	3.25
0.38808	1.8328	0.40672	3.3015	0.41847	3.18869	0.44924	3.25
0.3891	1.83121	0.40773	3.30002	0.41945	3.19268	0.45024	3.25081
0.39008	1.8336	0.40873	3.30002	0.42046	3.19108	0.45124	3.25
0.39101	1.83997	0.40971	3.30224	0.42145	3.19188	0.45224	3.25081
0.39204	1.83758	0.4107	3.30298	0.42246	3.19108	0.45326	3.24759
0.39302	1.83917	0.4117	3.30298	0.42346	3.19029	0.45426	3.24759
0.39403	1.83838	0.41272	3.3015	0.42445	3.19268	0.45524	3.25081
0.39497	1.84395	0.41371	3.30224	0.42545	3.19268	0.45625	3.24919
0.39597	1.84395	0.41471	3.30224	0.42645	3.19268	0.45722	3.25241
0.39696	1.84554	0.41572	3.30076	0.42746	3.19108	0.45823	3.25161
0.39796	1.84554	0.41673	3.30002	0.42846	3.19108	0.45922	3.25241
0.39896	1.84554	0.41771	3.30224	0.42945	3.19188	0.46024	3.25
0.39992	1.84873	0.41872	3.30076	0.43047	3.18869	0.46127	3.24678
0.4009	1.85111	0.41972	3.30076	0.43147	3.18949	0.46226	3.24759
0.40194	1.84713	0.42073	3.30002	0.43246	3.19108	0.46324	3.25
0.40291	1.85032	0.42173	3.30002	0.43343	3.19506	0.46422	3.25321
0.40386	1.8551	0.42272	3.3015	0.43445	3.19268	0.46524	3.25081
0.40488	1.8535	0.4237	3.30298	0.43542	3.19586	0.46622	3.25241
0.40587	1.8543	0.4247	3.30298	0.43641	3.19745	0.46726	3.24759
0.40685	1.85589	0.42569	3.30371	0.4374	3.19904	0.46828	3.24517
0.40784	1.85748	0.42672	3.3015	0.4384	3.19904	0.46925	3.24919
0.40882	1.85908	0.42771	3.30224	0.43941	3.19745	0.47027	3.24598
0.40982	1.85908	0.42873	3.30002	0.44041	3.19745	0.47127	3.24598
0.41084	1.85669	0.42972	3.30076	0.44142	3.19586	0.47227	3.24598
0.41182	1.85908	0.43073	3.30002	0.44241	3.19745	0.47327	3.24678
0.41277	1.86385	0.43173	3.30002	0.44339	3.20064	0.47427	3.24678
0.41381	1.85987	0.43273	3.30002	0.4444	3.19984	0.47526	3.24759
0.41476	1.86545	0.43372	3.3015	0.44541	3.19825	0.47625	3.24919
0.41573	1.86783	0.43469	3.30371	0.44638	3.20223	0.47726	3.24759
0.41673	1.86783	0.43572	3.30076	0.44738	3.20223	0.47826	3.24759
0.41776	1.86545	0.43675	3.29855	0.4484	3.19984	0.47926	3.24759
0.41874	1.86704	0.43774	3.29929	0.4494	3.19984	0.48026	3.24759
0.41973	1.86783	0.43873	3.30002	0.45039	3.20064	0.48127	3.24678
0.42072	1.86863	0.4397	3.30298	0.45138	3.20143	0.48228	3.24517
0.4217	1.87102	0.44072	3.3015	0.45239	3.20064	0.48327	3.24598
0.4227	1.87102	0.44174	3.29929	0.45338	3.20143	0.48425	3.24919
0.42371	1.87022	0.44274	3.29929	0.45439	3.20064	0.48527	3.24678
0.42466	1.875	0.44372	3.30076	0.45539	3.20064	0.48627	3.24598
0.4257	1.87102	0.44472	3.30076	0.4564	3.19984	0.48727	3.24598
0.42668	1.87341	0.44572	3.30076	0.4574	3.19984	0.48827	3.24598
0.42764	1.87659	0.44671	3.30224	0.45838	3.20143	0.48929	3.24357
0.42865	1.8758	0.44771	3.30224	0.45939	3.20064	0.49028	3.24517
0.42966	1.875	0.44874	3.29929	0.46039	3.20064	0.49128	3.24517
0.4306	1.88137	0.44972	3.30076	0.4614	3.19984	0.49228	3.24438
0.4316	1.88057	0.45072	3.30076	0.46237	3.20382	0.4933	3.24196
0.43262	1.87898	0.45172	3.30076	0.46338	3.20223	0.49428	3.24438
0.43361	1.87978	0.45274	3.29929	0.46437	3.20303	0.49529	3.24357
0.4346	1.88057	0.45374	3.29929	0.46538	3.20143	0.49629	3.24357
0.43561	1.87978	0.45472	3.3015	0.4664	3.19984	0.49729	3.24357
0.4366	1.88137	0.45576	3.29781	0.46736	3.20462	0.49827	3.24598
0.4376	1.88057	0.45673	3.30002	0.46836	3.20541	0.49928	3.24438
0.4386	1.88137	0.45772	3.30076	0.46937	3.20382	0.5003	3.24196
0.43958	1.88296	0.45874	3.29929	0.47036	3.20541	0.50129	3.24357
0.4406	1.88137	0.45975	3.29855	0.47137	3.20382	0.50227	3.24598
0.44153	1.88774	0.46074	3.29929	0.47237	3.20382	0.50327	3.24598
0.44253	1.88774	0.46173	3.30002	0.47336	3.20541	0.50429	3.24357
0.44356	1.88535	0.46275	3.29855	0.47436	3.20462	0.50528	3.24517
0.44454	1.88694	0.46373	3.30002	0.47536	3.20541	0.50628	3.24517
0.44554	1.88694	0.46473	3.30002	0.47636	3.20462	0.50728	3.24438
0.44654	1.88694	0.46573	3.30002	0.47735	3.20701	0.50828	3.24438
0.44755	1.88615	0.46672	3.30076	0.47836	3.20541	0.50931	3.24116
0.44853	1.88774	0.46772	3.30076	0.47937	3.20382	0.51033	3.23874
0.44951	1.89013	0.46874	3.29929	0.48036	3.20462	0.51131	3.24035
0.4505	1.89092	0.46975	3.29855	0.48136	3.20462	0.5123	3.24196
0.45154	1.88694	0.47076	3.29781	0.48235	3.20621	0.51331	3.24035
0.45248	1.89252	0.47174	3.29929	0.48335	3.20701	0.51433	3.23874
0.45349	1.89172	0.47276	3.29781	0.48435	3.20621	0.51532	3.23955
0.45452	1.88854	0.47373	3.30002	0.48535	3.20621	0.51628	3.24517
0.45551	1.89013	0.47471	3.30224	0.48634	3.2078	0.51728	3.24438
0.45649	1.89172	0.47573	3.30002	0.48735	3.20621	0.5183	3.24276
0.45745	1.8957	0.47672	3.30076	0.48836	3.20541	0.51934	3.23633
0.45846	1.8949	0.47772	3.3015	0.48934	3.2086	0.52034	3.23633
0.45948	1.89331	0.47872	3.30076	0.49034	3.2078	0.52129	3.24357
0.46047	1.89411	0.47976	3.29781	0.49136	3.20541	0.52228	3.24517
0.46147	1.89411	0.48076	3.29781	0.49234	3.2086	0.52331	3.24116
0.46247	1.89411	0.48175	3.29855	0.49332	3.21019	0.52433	3.23794
0.46348	1.89331	0.48273	3.30002	0.49433	3.20939	0.5253	3.24196
0.46446	1.8949	0.48373	3.30002	0.49533	3.20939	0.52631	3.24116
0.46548	1.89331	0.48473	3.30002	0.49632	3.21019	0.52731	3.24116
0.46645	1.8957	0.48572	3.3015	0.49734	3.2078	0.52831	3.24035
0.46746	1.8949	0.48672	3.30076	0.49835	3.20621	0.52932	3.23955
0.46846	1.8949	0.48773	3.30002	0.49934	3.2078	0.53031	3.24035
0.46943	1.89809	0.48873	3.30002	0.50033	3.20939	0.53132	3.23955
0.47044	1.8965	0.48972	3.3015	0.50132	3.21019	0.53233	3.23874
0.47143	1.89809	0.49072	3.3015	0.50234	3.2078	0.53332	3.23955
0.47244	1.8965	0.49175	3.29855	0.50333	3.2086	0.53431	3.24035
0.47345	1.8957	0.49274	3.29929	0.50433	3.2086	0.53531	3.24116
0.47443	1.89809	0.49373	3.30002	0.50532	3.21019	0.53631	3.24116
0.47545	1.8957	0.49474	3.29929	0.50631	3.21178	0.5373	3.24276
0.47644	1.89729	0.49576	3.29707	0.50732	3.21019	0.5383	3.24196
0.47744	1.8965	0.49673	3.30002	0.50833	3.20939	0.53932	3.23955
0.47845	1.8957	0.49775	3.29855	0.50933	3.2086	0.54031	3.24116
0.47945	1.8957	0.49872	3.3015	0.51032	3.21099	0.54131	3.24035
0.48042	1.89889	0.49974	3.29929	0.51132	3.21019	0.54229	3.24357
0.48144	1.8965	0.50075	3.29855	0.51232	3.21099	0.54328	3.24438
0.48243	1.89809	0.50175	3.29855	0.51331	3.21258	0.54429	3.24357
0.48345	1.8957	0.50276	3.29707	0.51431	3.21258	0.5453	3.24196
0.48444	1.8965	0.50374	3.29929	0.51532	3.21019	0.54631	3.24116
0.4854	1.90048	0.50474	3.29929	0.51633	3.20939	0.54731	3.24116
0.48641	1.89968	0.50575	3.29855	0.51733	3.20939	0.54832	3.23955
0.48744	1.89729	0.50674	3.29929	0.51832	3.21019	0.54932	3.23955
0.48845	1.8957	0.50772	3.30076	0.5193	3.21338	0.5503	3.24196
0.4894	1.90048	0.50872	3.30076	0.5203	3.21338	0.5513	3.24196
0.49042	1.89889	0.50973	3.30002	0.52132	3.21099	0.55231	3.24116
0.49145	1.8957	0.51074	3.29929	0.52232	3.21099	0.55331	3.24116
0.49243	1.89809	0.51175	3.29855	0.52331	3.21258	0.55431	3.24116
0.49343	1.89809	0.51274	3.29929	0.52431	3.21258	0.55529	3.24357
0.49441	1.89968	0.51376	3.29781	0.52531	3.21178	0.5563	3.24276
0.49543	1.89809	0.51475	3.29855	0.52632	3.21099	0.55731	3.24035
0.49647	1.89411	0.51571	3.30224	0.5273	3.21417	0.55832	3.23955
0.4974	1.90127	0.51672	3.30076	0.52829	3.21576	0.55934	3.23714
0.49844	1.89729	0.51771	3.30224	0.52931	3.21258	0.56033	3.23874
0.49941	1.89968	0.51874	3.29929	0.5303	3.21338	0.56132	3.23955
0.50041	1.89968	0.51973	3.30002	0.5313	3.21338	0.5623	3.24196
0.50143	1.89809	0.52075	3.29855	0.5323	3.21417	0.5633	3.24276
0.50243	1.89809	0.52173	3.30002	0.53331	3.21178	0.56431	3.24035
0.50347	1.89411	0.52273	3.30002	0.53432	3.21019	0.56531	3.24116
0.50444	1.89729	0.52372	3.30076	0.5353	3.21338	0.5663	3.24196
0.50547	1.89411	0.52473	3.30002	0.53629	3.21576	0.56729	3.24357
0.50643	1.89809	0.52575	3.29855	0.53731	3.21258	0.56829	3.24357
0.50744	1.89729	0.52676	3.29781	0.53831	3.21178	0.5693	3.24196
0.50847	1.89411	0.52771	3.30224	0.5393	3.21338	0.5703	3.24276
0.50945	1.8957	0.52872	3.3015	0.5403	3.21417	0.5713	3.24196
0.51047	1.89411	0.52972	3.3015	0.54129	3.21576	0.57232	3.23955
0.51146	1.8949	0.5307	3.30298	0.54229	3.21576	0.57329	3.24357
0.51245	1.8957	0.53172	3.30076	0.5433	3.21338	0.5743	3.24276
0.51348	1.89252	0.53275	3.29855	0.5443	3.21417	0.5753	3.24276
0.51446	1.8949	0.53376	3.29781	0.5453	3.21338	0.57629	3.24357
0.51547	1.89411	0.53475	3.29855	0.54629	3.21576	0.57728	3.24438
0.51647	1.89411	0.53573	3.30002	0.5473	3.21417	0.57828	3.24438
0.51749	1.89172	0.53672	3.30076	0.54829	3.21576	0.5793	3.24196
0.51848	1.89331	0.53775	3.29855	0.54927	3.21736	0.5803	3.24276
0.51948	1.89252	0.53875	3.29855	0.55027	3.21736	0.58131	3.24116
0.52049	1.89172	0.53973	3.30002	0.55127	3.21815	0.5823	3.24276
0.52151	1.89013	0.54076	3.29781	0.55226	3.21895	0.5833	3.24276
0.52247	1.89411	0.54172	3.30076	0.55325	3.22134	0.58429	3.24357
0.52352	1.88854	0.5427	3.30298	0.55425	3.22134	0.58529	3.24357
0.5245	1.89092	0.54373	3.30002	0.55526	3.21895	0.58628	3.24438
0.52548	1.89331	0.54472	3.3015	0.55626	3.21895	0.58727	3.24678
0.52652	1.88933	0.54571	3.30224	0.55725	3.22054	0.58827	3.24598
0.5275	1.89092	0.54672	3.3015	0.55828	3.21656	0.58928	3.24517
0.52855	1.88615	0.54772	3.3015	0.55926	3.21895	0.59027	3.24598
0.5295	1.89092	0.54873	3.30002	0.56026	3.21975	0.59129	3.24357
0.5305	1.89092	0.54972	3.30076	0.56128	3.21656	0.5923	3.24276
0.53151	1.89013	0.55072	3.3015	0.56227	3.21736	0.59331	3.24116
0.53253	1.88774	0.55174	3.29929	0.56326	3.21975	0.5943	3.24276
0.53352	1.88854	0.55272	3.30076	0.56425	3.22134	0.5953	3.24276
0.53453	1.88774	0.55372	3.30076	0.56526	3.21975	0.59629	3.24357
0.53557	1.88376	0.55472	3.3015	0.56625	3.22054	0.59729	3.24357
0.53656	1.88535	0.55576	3.29781	0.56723	3.22373	0.59829	3.24357
0.53753	1.88774	0.55672	3.3015	0.56824	3.22293	0.59926	3.24759
0.53856	1.88535	0.55769	3.30371	0.56925	3.22134	0.60026	3.24759
0.53956	1.88455	0.55871	3.30224	0.57021	3.22611	0.60127	3.24678
0.54061	1.87978	0.55968	3.30445	0.57122	3.22452	0.60226	3.24759
0.54155	1.88615	0.56073	3.30002	0.57224	3.22213	0.6033	3.24276
0.54256	1.88535	0.56174	3.29929	0.57324	3.22293	0.60429	3.24357
0.54357	1.88376	0.56273	3.30002	0.57423	3.22373	0.60527	3.24598
0.5446	1.88057	0.56372	3.30076	0.57521	3.22611	0.60627	3.24598
0.5456	1.88057	0.56472	3.3015	0.57621	3.22691	0.60727	3.24598
0.54662	1.87898	0.56572	3.30076	0.57721	3.22611	0.60828	3.24517
0.54761	1.87978	0.56668	3.30445	0.57821	3.22691	0.60927	3.24678
0.5486	1.88137	0.56768	3.30445	0.57919	3.2301	0.61025	3.24919
0.5496	1.88137	0.56872	3.30076	0.5802	3.2285	0.61124	3.25081
0.55063	1.87818	0.56974	3.29929	0.58122	3.22532	0.61225	3.24919
0.55168	1.87341	0.5707	3.30298	0.58221	3.22691	0.61325	3.24839
0.55264	1.87659	0.57171	3.30224	0.58319	3.2293	0.61426	3.24759
0.55364	1.87739	0.57272	3.3015	0.58419	3.2293	0.61525	3.24919
0.55463	1.87818	0.5737	3.30298	0.58519	3.2301	0.61626	3.24759
0.55565	1.8758	0.57471	3.30224	0.5862	3.2285	0.61726	3.24759
0.55666	1.875	0.5757	3.30298	0.5872	3.2285	0.61827	3.24678
0.55768	1.87341	0.57672	3.30076	0.58819	3.2293	0.61924	3.25

## Sheet: Fig. 3b
HOR polarization curves of Pt6NCs/C catalyst at different rotation rates										The Koutecky-Levich plot
400		900		1600		2500		3600		Experimental data		Fitted curve
E/V vs. RHE	j/mA cm-2	E/V vs. RHE	j/mA cm-2	E/V vs. RHE	j/mA cm-2	E/V vs. RHE	j/mA cm-2	E/V vs. RHE	j/mA cm-2	ω-1/2/(rad s-1)-1/2	j-1/cm-2 mA-1	ω-1/2/(rad s-1)-1/2	j-1/cm-2 mA-1
-0.01972	-6.06862	-0.01852	-6.27233	-0.02344	-5.8184	-0.02179	-5.97045	-0.01894	-6.23321	0.1545	0.84889	0	0.05467
-0.01961	-5.98669	-0.01841	-6.18967	-0.02332	-5.73721	-0.02167	-5.88926	-0.0188	-6.15424	0.103	0.55754	0.0515	0.31644
-0.01965	-5.89074	-0.01832	-6.10626	-0.02319	-5.65676	-0.02157	-5.80586	-0.01869	-6.07157	0.077	0.451	0.0516	0.31696
-0.01951	-5.81176	-0.01824	-6.02138	-0.02304	-5.57852	-0.02155	-5.71581	-0.01853	-5.99407	0.0618	0.37068	0.05171	0.31749
-0.01973	-5.69883	-0.01807	-5.94462	-0.02285	-5.50324	-0.02136	-5.64052	-0.01851	-5.90402	0.0515	0.32135	0.05181	0.31801
-0.01957	-5.62133	-0.01805	-5.85383	-0.02269	-5.42574	-0.02136	-5.54826	-0.01843	-5.81914			0.05191	0.31854
-0.01922	-5.56155	-0.0179	-5.7756	-0.0225	-5.35119	-0.02116	-5.47519	-0.01833	-5.73574			0.05202	0.31906
-0.019	-5.48995	-0.01777	-5.69514	-0.02232	-5.27517	-0.02108	-5.39031	-0.01817	-5.65824			0.05212	0.31958
-0.01879	-5.41688	-0.01765	-5.61395	-0.02208	-5.20579	-0.02104	-5.301	-0.01803	-5.57926			0.05222	0.32011
-0.01868	-5.33421	-0.0176	-5.52612	-0.02202	-5.11869	-0.02086	-5.22571	-0.01788	-5.50102			0.05232	0.32063
-0.01872	-5.23826	-0.01754	-5.43976	-0.02184	-5.0434	-0.02043	-5.17331	-0.01772	-5.42279			0.05243	0.32116
-0.01865	-5.15264	-0.01748	-5.3534	-0.02166	-4.96738	-0.02026	-5.09655	-0.01761	-5.34086			0.05253	0.32168
-0.01851	-5.07367	-0.01742	-5.26631	-0.02147	-4.89283	-0.02023	-5.00724	-0.01746	-5.26262			0.05263	0.3222
-0.01846	-4.98583	-0.01729	-5.18586	-0.02133	-4.81312	-0.02016	-4.92088	-0.01743	-5.17331			0.05274	0.32273
-0.01824	-4.91424	-0.01717	-5.10467	-0.02119	-4.73414	-0.01996	-4.84707	-0.01742	-5.08179			0.05284	0.32325
-0.0179	-4.85298	-0.01705	-5.02348	-0.02103	-4.65664	-0.01987	-4.76367	-0.01721	-5.00871			0.05294	0.32378
-0.01793	-4.75776	-0.01699	-4.93712	-0.02085	-4.58062	-0.01974	-4.68321	-0.01712	-4.92457			0.05305	0.3243
-0.01776	-4.68174	-0.0168	-4.86257	-0.02068	-4.50386	-0.01957	-4.60645	-0.01705	-4.83895			0.05315	0.32482
-0.01756	-4.60793	-0.01677	-4.77252	-0.02049	-4.42931	-0.01945	-4.52526	-0.01684	-4.76588			0.05325	0.32535
-0.01756	-4.51567	-0.01671	-4.68617	-0.02023	-4.3614	-0.01923	-4.45367	-0.0167	-4.6869			0.05336	0.32587
-0.0174	-4.43743	-0.01657	-4.60645	-0.02005	-4.28538	-0.019	-4.38207	-0.01662	-4.60202			0.05346	0.3264
-0.01712	-4.371	-0.01648	-4.52305	-0.01987	-4.2101	-0.01881	-4.30752	-0.01653	-4.51788			0.05356	0.32692
-0.01707	-4.2839	-0.01636	-4.44112	-0.01971	-4.1326	-0.01875	-4.22117	-0.01639	-4.4389			0.05367	0.32744
-0.01683	-4.21379	-0.01623	-4.3614	-0.01951	-4.05879	-0.0186	-4.14219	-0.01615	-4.36879			0.05377	0.32797
-0.01667	-4.13629	-0.01611	-4.28021	-0.01932	-3.9835	-0.0183	-4.07798	-0.01602	-4.28833			0.05387	0.32849
-0.01672	-4.0396	-0.01603	-4.19533	-0.01909	-3.91264	-0.01815	-3.99974	-0.01587	-4.2101			0.05397	0.32902
-0.0166	-3.9584	-0.01586	-4.11857	-0.01888	-3.83957	-0.01794	-3.92667	-0.01572	-4.13112			0.05408	0.32954
-0.01643	-3.88164	-0.01572	-4.0396	-0.01865	-3.76871	-0.01772	-3.85433	-0.01562	-4.04845			0.05418	0.33006
-0.01635	-3.79676	-0.01557	-3.96062	-0.01847	-3.69343	-0.01748	-3.78421	-0.01553	-3.96431			0.05428	0.33059
-0.01619	-3.71926	-0.0154	-3.88386	-0.01826	-3.62036	-0.01733	-3.70598	-0.01533	-3.8905			0.05439	0.33111
-0.01603	-3.64176	-0.01524	-3.8071	-0.01804	-3.54876	-0.01721	-3.62479	-0.01523	-3.80783			0.05449	0.33164
-0.01596	-3.5554	-0.01512	-3.72517	-0.01782	-3.47643	-0.01704	-3.54876	-0.01509	-3.72812			0.05459	0.33216
-0.01585	-3.47348	-0.01505	-3.63955	-0.01765	-3.39967	-0.01675	-3.48307	-0.01496	-3.6484			0.0547	0.33269
-0.0156	-3.4041	-0.01492	-3.55983	-0.01746	-3.32512	-0.01661	-3.40336	-0.01478	-3.57238			0.0548	0.33321
-0.01548	-3.3229	-0.01473	-3.48455	-0.01727	-3.25057	-0.01647	-3.32438	-0.0146	-3.4971			0.0549	0.33373
-0.01523	-3.25426	-0.01456	-3.40779	-0.01704	-3.17898	-0.0162	-3.25648	-0.01439	-3.42402			0.05501	0.33426
-0.01502	-3.18119	-0.01441	-3.32955	-0.01679	-3.11033	-0.016	-3.1834	-0.01428	-3.3421			0.05511	0.33478
-0.01489	-3.10074	-0.01424	-3.25279	-0.01657	-3.038	-0.01586	-3.10369	-0.01409	-3.26681			0.05521	0.33531
-0.01468	-3.0284	-0.01408	-3.17602	-0.01639	-2.96271	-0.01568	-3.0284	-0.0139	-3.19226			0.05531	0.33583
-0.01444	-2.95829	-0.01387	-3.10295	-0.01616	-2.89186	-0.01541	-2.9605	-0.0137	-3.11845			0.05542	0.33635
-0.01435	-2.87414	-0.01373	-3.02324	-0.01592	-2.82174	-0.01523	-2.88521	-0.01349	-3.04538			0.05552	0.33688
-0.01415	-2.80033	-0.01353	-2.94943	-0.01564	-2.75457	-0.01499	-2.8151	-0.0133	-2.97083			0.05562	0.3374
-0.01392	-2.72948	-0.01337	-2.87193	-0.01541	-2.68371	-0.01476	-2.7435	-0.0131	-2.89702			0.05573	0.33793
-0.01381	-2.64681	-0.01319	-2.79664	-0.01517	-2.6136	-0.01458	-2.66821	-0.01291	-2.82248			0.05583	0.33845
-0.01359	-2.57521	-0.013	-2.7221	-0.01492	-2.54495	-0.01433	-2.59883	-0.0127	-2.7494			0.05593	0.33897
-0.01333	-2.50657	-0.01282	-2.64607	-0.01469	-2.47336	-0.01409	-2.52871	-0.01252	-2.67412			0.05604	0.3395
-0.0132	-2.42612	-0.01267	-2.56783	-0.01445	-2.40324	-0.01384	-2.45933	-0.01229	-2.60252			0.05614	0.34002
-0.013	-2.35305	-0.01248	-2.49255	-0.01422	-2.33238	-0.0136	-2.38995	-0.01207	-2.53093			0.05624	0.34055
-0.0128	-2.27924	-0.01225	-2.42169	-0.01399	-2.26152	-0.01333	-2.32205	-0.01186	-2.45786			0.05635	0.34107
-0.01262	-2.20321	-0.01204	-2.34862	-0.01373	-2.19288	-0.01307	-2.25414	-0.01166	-2.38405			0.05645	0.34159
-0.01237	-2.13383	-0.01184	-2.27481	-0.01344	-2.12719	-0.0128	-2.18698	-0.01142	-2.31393			0.05655	0.34212
-0.01209	-2.0674	-0.01171	-2.1951	-0.01323	-2.05486	-0.01252	-2.12055	-0.01113	-2.24824			0.05666	0.34264
-0.01185	-1.99729	-0.01152	-2.11981	-0.01296	-1.98695	-0.01227	-2.05117	-0.01089	-2.17812			0.05676	0.34317
-0.01157	-1.93086	-0.01135	-2.04379	-0.01268	-1.92052	-0.012	-1.984	-0.01067	-2.10652			0.05686	0.34369
-0.01132	-1.86148	-0.01114	-1.97071	-0.01239	-1.85557	-0.01171	-1.91831	-0.01042	-2.03714			0.05696	0.34421
-0.01114	-1.78619	-0.01092	-1.89838	-0.0121	-1.78988	-0.01142	-1.85262	-0.01017	-1.96776			0.05707	0.34474
-0.01087	-1.71902	-0.01068	-1.82826	-0.0118	-1.72493	-0.01114	-1.78619	-0.0099	-1.9006			0.05717	0.34526
-0.01056	-1.65555	-0.01044	-1.75814	-0.0115	-1.66071	-0.01085	-1.7205	-0.00962	-1.83417			0.05727	0.34579
-0.0103	-1.5869	-0.0102	-1.68876	-0.0112	-1.5965	-0.01054	-1.65702	-0.00928	-1.77364			0.05738	0.34631
-0.00997	-1.5249	-0.00998	-1.61643	-0.01088	-1.53376	-0.01022	-1.59429	-0.00901	-1.70574			0.05748	0.34683
-0.00964	-1.4629	-0.00975	-1.54557	-0.01055	-1.47176	-0.00989	-1.53229	-0.00872	-1.64005			0.05758	0.34736
-0.00937	-1.39574	-0.00949	-1.47693	-0.01023	-1.40902	-0.00956	-1.47029	-0.00844	-1.57362			0.05769	0.34788
-0.00904	-1.33374	-0.00922	-1.40976	-0.00989	-1.34776	-0.00921	-1.4105	-0.00814	-1.5094			0.05779	0.34841
-0.00868	-1.27543	-0.00893	-1.34407	-0.00954	-1.28798	-0.00889	-1.34776	-0.00786	-1.44298			0.05789	0.34893
-0.00836	-1.21195	-0.00863	-1.27986	-0.00919	-1.22819	-0.00855	-1.28724	-0.00756	-1.37876			0.058	0.34945
-0.008	-1.1529	-0.00835	-1.21343	-0.00884	-1.1684	-0.00822	-1.22524	-0.00727	-1.31307			0.0581	0.34998
-0.00763	-1.09533	-0.00807	-1.147	-0.00848	-1.10936	-0.00788	-1.16398	-0.00698	-1.24738			0.0582	0.3505
-0.00733	-1.03038	-0.00777	-1.08205	-0.00811	-1.05105	-0.00752	-1.10493	-0.00667	-1.1839			0.0583	0.35103
-0.00704	-0.96469	-0.00746	-1.01857	-0.00773	-0.99348	-0.00717	-1.04514	-0.00635	-1.12117			0.05841	0.35155
-0.00673	-0.90121	-0.00716	-0.95436	-0.00735	-0.93664	-0.00684	-0.98388	-0.00603	-1.05843			0.05851	0.35208
-0.00646	-0.83405	-0.00687	-0.88867	-0.00697	-0.87907	-0.00649	-0.92336	-0.00573	-0.99348			0.05861	0.3526
-0.00613	-0.77205	-0.00655	-0.82593	-0.00657	-0.82371	-0.00614	-0.86357	-0.00542	-0.93			0.05872	0.35312
-0.00576	-0.71425	-0.00623	-0.76319	-0.00619	-0.76688	-0.00577	-0.80526	-0.00508	-0.86874			0.05882	0.35365
-0.00539	-0.65609	-0.00587	-0.70363	-0.00579	-0.71093	-0.00541	-0.74621	-0.00476	-0.80674			0.05892	0.35417
-0.00499	-0.60088	-0.00551	-0.64495	-0.0054	-0.65476	-0.00504	-0.6882	-0.00443	-0.74474			0.05903	0.3547
-0.00457	-0.54708	-0.00513	-0.58782	-0.00499	-0.60059	-0.00465	-0.63174	-0.0041	-0.68303			0.05913	0.35522
-0.00416	-0.49238	-0.00474	-0.53172	-0.00458	-0.54656	-0.00427	-0.57446	-0.00375	-0.62266			0.05923	0.35574
-0.00373	-0.44013	-0.00433	-0.47666	-0.00416	-0.49231	-0.0039	-0.51696	-0.0034	-0.56265			0.05934	0.35627
-0.00329	-0.38839	-0.00393	-0.4216	-0.00375	-0.43858	-0.00351	-0.4605	-0.00306	-0.50235			0.05944	0.35679
-0.00285	-0.33635	-0.00352	-0.36713	-0.00333	-0.38514	-0.00312	-0.40411	-0.0027	-0.44293			0.05954	0.35732
-0.0024	-0.28557	-0.0031	-0.31347	-0.00289	-0.33273	-0.00273	-0.34794	-0.00235	-0.383			0.05965	0.35784
-0.00195	-0.23567	-0.00268	-0.26025	-0.00245	-0.28121	-0.00233	-0.29221	-0.00199	-0.32388			0.05975	0.35836
-0.00148	-0.18607	-0.00225	-0.20785	-0.00202	-0.22903	-0.00193	-0.23693	-0.00162	-0.26571			0.05985	0.35889
-0.00101	-0.13743	-0.00181	-0.15625	-0.00158	-0.17722	-0.00152	-0.18231	-0.00125	-0.2074			0.05995	0.35941
-0.000532	-0.08931	-0.00136	-0.1054	-0.00113	-0.12629	-0.00111	-0.12821	-0.0008776	-0.14969			0.06006	0.35994
-4.92e-05	-0.04159	-0.0009012	-0.05525	-0.0006832	-0.07536	-0.0006984	-0.07396	-0.0005	-0.09226			0.06016	0.36046
0.00044172	0.00538	-0.00044208	-0.00534	-0.00023232	-0.0247	-0.00027992	-0.02031	-0.00012152	-0.03492			0.06026	0.36098
0.00094264	0.05142	2.528e-05	0.0438	0.00022968	0.02494	0.00014592	0.03267	0.00026368	0.0218			0.06037	0.36151
0.00145	0.09654	0.0004992	0.09234	0.0006952	0.07425	0.000576	0.08525	0.0006504	0.07839			0.06047	0.36203
0.00196	0.1423	0.0009792	0.14031	0.00117	0.12267	0.00101	0.13743	0.00104	0.13455			0.06057	0.36256
0.00247	0.18755	0.00147	0.1874	0.00165	0.17109	0.00145	0.18925	0.00144	0.19028			0.06068	0.36308
0.003	0.23065	0.00196	0.23427	0.00213	0.21877	0.00189	0.24062	0.00184	0.24527			0.06078	0.3636
0.00353	0.27383	0.00246	0.28025	0.00261	0.26675	0.00234	0.2917	0.00224	0.30048			0.06088	0.36413
0.00408	0.31554	0.00297	0.32557	0.00311	0.31317	0.00279	0.34218	0.00265	0.35517			0.06099	0.36465
0.00465	0.35525	0.00349	0.36979	0.0036	0.35945	0.00325	0.39237	0.00306	0.4092			0.06109	0.36518
0.0052	0.39636	0.00401	0.41407	0.0041	0.4058	0.00371	0.44212	0.00348	0.46279			0.06119	0.3657
0.00577	0.43673	0.00455	0.45703	0.00461	0.45112	0.00418	0.49128	0.00391	0.51541			0.06129	0.36622
0.00635	0.47526	0.00508	0.50028	0.00513	0.49578	0.00464	0.54043	0.00435	0.56737			0.0614	0.36675
0.00692	0.51519	0.00563	0.54154	0.00564	0.54051	0.00511	0.58974	0.00478	0.62015			0.0615	0.36727
0.00749	0.55424	0.00618	0.58287	0.00617	0.5842	0.00559	0.63742	0.00522	0.67167			0.0616	0.3678
0.00812	0.589	0.00676	0.62221	0.0067	0.62768	0.00608	0.6848	0.00566	0.72319			0.06171	0.36832
0.00872	0.62517	0.00732	0.66229	0.00723	0.67085	0.00656	0.73226	0.0061	0.775			0.06181	0.36884
0.00934	0.66052	0.0079	0.70075	0.00777	0.71293	0.00706	0.77869	0.00655	0.82593			0.06191	0.36937
0.00999	0.69307	0.00848	0.73957	0.00831	0.75581	0.00756	0.82519	0.00699	0.8776			0.06202	0.36989
0.01062	0.72665	0.00908	0.77721	0.00887	0.7964	0.00808	0.86948	0.00746	0.92631			0.06212	0.37042
0.01126	0.76024	0.00967	0.81486	0.00944	0.83626	0.00857	0.91598	0.00792	0.97576			0.06222	0.37094
0.01191	0.79271	0.01028	0.85029	0.01	0.87612	0.0091	0.95952	0.0084	1.02374			0.06233	0.37147
0.01257	0.82371	0.0109	0.88571	0.01057	0.91598	0.00962	1.00381	0.00888	1.07171			0.06243	0.37199
0.01324	0.85471	0.01154	0.91893	0.01115	0.9551	0.01014	1.0481	0.00938	1.11821			0.06253	0.37251
0.01393	0.88276	0.01216	0.95362	0.01172	0.99421	0.01068	1.09017	0.00987	1.16545			0.06264	0.37304
0.01462	0.91155	0.01282	0.98536	0.01232	1.03186	0.01122	1.13298	0.01036	1.21195			0.06274	0.37356
0.01531	0.94033	0.01346	1.01857	0.01292	1.06876	0.01176	1.17505	0.01086	1.25845			0.06284	0.37409
0.01604	0.96543	0.01411	1.05105	0.01351	1.1064	0.01229	1.2186	0.01133	1.30717			0.06294	0.37461
0.01674	0.99274	0.01479	1.08057	0.01412	1.14183	0.01284	1.25993	0.01184	1.35219			0.06305	0.37513
0.01743	1.02152	0.01545	1.11157	0.01474	1.17726	0.0134	1.30126	0.01236	1.39648			0.06315	0.37566
0.01817	1.04514	0.01614	1.14036	0.01536	1.21269	0.01398	1.33964	0.01289	1.44002			0.06325	0.37618
0.01892	1.06802	0.01684	1.16767	0.016	1.2459	0.01455	1.3795	0.01343	1.48283			0.06336	0.37671
0.01968	1.09017	0.01754	1.19571	0.01662	1.2806	0.01512	1.41936	0.01396	1.52564			0.06346	0.37723
0.02048	1.10936	0.01824	1.22302	0.01726	1.31381	0.0157	1.45774	0.01451	1.56771			0.06356	0.37775
0.02124	1.1315	0.01896	1.24886	0.01791	1.34629	0.01628	1.49612	0.01505	1.60979			0.06367	0.37828
0.02201	1.15217	0.01968	1.27469	0.01857	1.37729	0.01688	1.53302	0.0156	1.65112			0.06377	0.3788
0.02283	1.16914	0.02043	1.29831	0.01921	1.4105	0.01748	1.56993	0.01613	1.69467			0.06387	0.37933
0.02363	1.1876	0.02117	1.32193	0.01989	1.44002	0.01809	1.6061	0.01669	1.73526			0.06398	0.37985
0.02444	1.20531	0.02191	1.34629	0.02056	1.47029	0.01869	1.643	0.01727	1.77438			0.06408	0.38037
0.02527	1.22081	0.02264	1.37064	0.02124	1.50055	0.01931	1.67843	0.01786	1.81202			0.06418	0.3809
0.02608	1.23779	0.02343	1.39057	0.02192	1.52933	0.01992	1.71386	0.0184	1.85483			0.06428	0.38142
0.0269	1.25476	0.02419	1.41271	0.02262	1.55738	0.02056	1.74707	0.01899	1.89248			0.06439	0.38195
0.02778	1.26583	0.02497	1.43264	0.02331	1.58617	0.0212	1.78102	0.01958	1.93012			0.06449	0.38247
0.02863	1.27986	0.02576	1.45257	0.02401	1.61348	0.02183	1.81498	0.02016	1.9685			0.06459	0.38299
0.02949	1.2924	0.02656	1.47102	0.02472	1.64005	0.02248	1.84671	0.02073	2.00836			0.0647	0.38352
0.0304	1.30052	0.02734	1.49095	0.02542	1.6681	0.02312	1.88067	0.02132	2.046			0.0648	0.38404
0.03127	1.31307	0.02816	1.50719	0.02616	1.69245	0.02377	1.9124	0.02194	2.08143			0.0649	0.38457
0.03217	1.32193	0.02896	1.52564	0.02691	1.71533	0.02446	1.94119	0.02256	2.11686			0.06501	0.38509
0.03314	1.32488	0.02979	1.54188	0.02762	1.7419	0.02514	1.97071	0.02318	2.15155			0.06511	0.38561
0.03408	1.33005	0.03061	1.55812	0.02838	1.76405	0.0258	2.00171	0.0238	2.18624			0.06521	0.38614
0.03508	1.33005	0.03144	1.57362	0.02914	1.78619	0.02648	2.03198	0.02447	2.21724			0.06532	0.38666
0.03616	1.3234	0.03228	1.58912	0.02988	1.80981	0.02717	2.06002	0.02507	2.25414			0.06542	0.38719
0.03724	1.31602	0.03313	1.6024	0.03064	1.83269	0.02782	2.0925	0.02572	2.28588			0.06552	0.38771
0.03839	1.302	0.03396	1.6179	0.03139	1.85557	0.02854	2.11833	0.02638	2.31762			0.06563	0.38824
0.03973	1.27026	0.03481	1.63193	0.03215	1.87771	0.02924	2.14638	0.02702	2.35083			0.06573	0.38876
0.04115	1.23188	0.03568	1.64448	0.03293	1.89764	0.02996	2.17221	0.02769	2.3811			0.06583	0.38928
0.04256	1.1935	0.03655	1.65629	0.03372	1.91757	0.03067	2.19879	0.02832	2.41579			0.06593	0.38981
0.04378	1.17357	0.03742	1.6681	0.0345	1.9375	0.03139	2.22462	0.02902	2.4431			0.06604	0.39033
0.04484	1.16767	0.03831	1.67843	0.03532	1.95448	0.03212	2.24971	0.0297	2.47262			0.06614	0.39086
0.04584	1.16767	0.03917	1.69098	0.03613	1.97145	0.03283	2.27629	0.03037	2.50288			0.06624	0.39138
0.04685	1.16693	0.04007	1.70057	0.03692	1.99064	0.03357	2.2999	0.03109	2.52871			0.06635	0.3919
0.0478	1.17136	0.04095	1.71164	0.03772	2.00983	0.03432	2.32352	0.03176	2.55971			0.06645	0.39243
0.04878	1.17357	0.04184	1.72198	0.03853	2.02681	0.03506	2.34714	0.03246	2.58702			0.06655	0.39295
0.04978	1.17357	0.04274	1.73083	0.03935	2.04379	0.03582	2.36929	0.03316	2.61433			0.06666	0.39348
0.05073	1.178	0.04364	1.73969	0.04019	2.05855	0.03658	2.39143	0.03388	2.6409			0.06676	0.394
0.05169	1.18169	0.04456	1.74707	0.04104	2.07257	0.03735	2.41283	0.03459	2.66748			0.06686	0.39452
0.0527	1.18095	0.04548	1.75519	0.04186	2.08881	0.03812	2.4335	0.0353	2.69405			0.06697	0.39505
0.05364	1.18612	0.04638	1.76405	0.0427	2.10357	0.03888	2.45564	0.03605	2.71693			0.06707	0.39557
0.05462	1.18833	0.04728	1.77364	0.04353	2.11907	0.03968	2.47483	0.03679	2.74129			0.06717	0.3961
0.05562	1.18833	0.0482	1.78029	0.0444	2.13162	0.04045	2.4955	0.03754	2.76417			0.06727	0.39662
0.05657	1.19276	0.04914	1.78619	0.04525	2.1449	0.04126	2.51321	0.03826	2.79			0.06738	0.39714
0.05752	1.19719	0.05006	1.79357	0.0461	2.15893	0.04204	2.53314	0.039	2.81436			0.06748	0.39767
0.05854	1.19571	0.051	1.79948	0.04693	2.17443	0.04287	2.54938	0.03972	2.84019			0.06758	0.39819
0.05952	1.19793	0.05194	1.80464	0.04784	2.18255	0.04366	2.56857	0.04052	2.85864			0.06769	0.39872
0.06048	1.20088	0.05284	1.8135	0.04871	2.1951	0.04448	2.58481	0.04128	2.88079			0.06779	0.39924
0.06151	1.19867	0.05378	1.8194	0.04959	2.20617	0.04531	2.60105	0.04202	2.9044			0.06789	0.39976
0.06248	1.20162	0.05472	1.82531	0.05047	2.21724	0.04611	2.6195	0.0428	2.92507			0.068	0.40029
0.06347	1.20236	0.05567	1.82974	0.05136	2.22757	0.04695	2.63426	0.04357	2.94574			0.0681	0.40081
0.06449	1.20014	0.0566	1.83564	0.05222	2.24012	0.04776	2.65124	0.04438	2.96345			0.0682	0.40134
0.06546	1.2031	0.05756	1.84007	0.05312	2.24898	0.04859	2.66748	0.04514	2.9856			0.06831	0.40186
0.06641	1.20752	0.05849	1.84598	0.05399	2.26152	0.04945	2.68002	0.04592	3.00626			0.06841	0.40238
0.06744	1.20457	0.05945	1.84967	0.05489	2.27038	0.05026	2.69774	0.04672	3.02398			0.06851	0.40291
0.06844	1.20531	0.0604	1.85483	0.05583	2.27629	0.05112	2.71102	0.04752	3.04243			0.06862	0.40343
0.06944	1.20531	0.06137	1.85705	0.05672	2.28662	0.05196	2.72505	0.04833	3.06014			0.06872	0.40396
0.07044	1.20457	0.06231	1.86295	0.05763	2.29474	0.05281	2.73907	0.04915	3.07712			0.06882	0.40448
0.07141	1.20752	0.0633	1.86369	0.05852	2.30507	0.05364	2.75457	0.04998	3.09262			0.06892	0.405
0.0724	1.209	0.06425	1.86812	0.05943	2.31319	0.0545	2.76786	0.05077	3.11181			0.06903	0.40553
0.07341	1.20752	0.0652	1.87255	0.06032	2.32352	0.05537	2.77967	0.05164	3.12436			0.06913	0.40605
0.07439	1.20974	0.06615	1.87771	0.06124	2.33017	0.0562	2.79517	0.05244	3.14207			0.06923	0.40658
0.07538	1.21048	0.06711	1.8814	0.06218	2.33607	0.05704	2.80993	0.05326	3.15905			0.06934	0.4071
0.07639	1.20974	0.06806	1.88583	0.0631	2.34345	0.05796	2.81805	0.05405	3.17824			0.06944	0.40763
0.07736	1.21195	0.06903	1.88879	0.064	2.35305	0.05887	2.82617	0.0549	3.19226			0.06954	0.40815
0.07836	1.21269	0.07001	1.89026	0.06492	2.35969	0.05974	2.83798	0.05576	3.20481			0.06965	0.40867
0.07937	1.21121	0.07096	1.89469	0.06586	2.3656	0.06063	2.84831	0.0566	3.21957			0.06975	0.4092
0.08034	1.21417	0.07193	1.89764	0.06681	2.37002	0.06154	2.85643	0.05746	3.23286			0.06985	0.40972
0.08133	1.2149	0.07291	1.89986	0.06772	2.37814	0.0624	2.86898	0.05831	3.24688			0.06996	0.41025
0.08235	1.21343	0.07391	1.89986	0.06868	2.38257	0.06331	2.87783	0.05916	3.26017			0.07006	0.41077
0.08333	1.2149	0.07487	1.90355	0.0696	2.38995	0.06416	2.89186	0.06	3.27493			0.07016	0.41129
0.08433	1.2149	0.07583	1.90724	0.07053	2.39586	0.06504	2.90293	0.06087	3.28748			0.07026	0.41182
0.08537	1.21121	0.0768	1.90945	0.07148	2.40102	0.06596	2.90957	0.06171	3.30224			0.07037	0.41234
0.08636	1.21195	0.07776	1.91314	0.07244	2.40471	0.06688	2.91695	0.06262	3.31036			0.07047	0.41287
0.08736	1.21195	0.07872	1.91683	0.07338	2.40988	0.06777	2.92729	0.06346	3.32512			0.07057	0.41339
0.08837	1.21121	0.07972	1.91757	0.07433	2.41431	0.06872	2.93245	0.06435	3.33545			0.07068	0.41391
0.08933	1.2149	0.0807	1.91905	0.07524	2.42317	0.0696	2.94279	0.0652	3.34874			0.07078	0.41444
0.09031	1.21712	0.0817	1.91905	0.07618	2.42833	0.07053	2.94943	0.06612	3.35686			0.07088	0.41496
0.09133	1.2149	0.08269	1.91979	0.07712	2.4335	0.07146	2.95607	0.06696	3.37088			0.07099	0.41549
0.09231	1.21712	0.08368	1.92126	0.07808	2.43719	0.07238	2.96345	0.06787	3.37974			0.07109	0.41601
0.0933	1.21786	0.08464	1.92495	0.07906	2.4394	0.07333	2.96788	0.06878	3.38786			0.07119	0.41653
0.09432	1.21638	0.08561	1.92717	0.08003	2.44236	0.0742	2.97969	0.06966	3.39893			0.0713	0.41706
0.09528	1.21933	0.08661	1.92717	0.08097	2.44752	0.07516	2.98412	0.07051	3.41295			0.0714	0.41758
0.09628	1.22007	0.08761	1.92717	0.0819	2.45417	0.07605	2.99371	0.07139	3.42402			0.0715	0.41811
0.09731	1.21712	0.08858	1.93012	0.08284	2.45933	0.07698	3.00036	0.07233	3.42919			0.07161	0.41863
0.09828	1.21933	0.08956	1.9316	0.08382	2.46155	0.07792	3.00552	0.07325	3.43657			0.07171	0.41915
0.09927	1.22081	0.09053	1.93455	0.08477	2.46598	0.07887	3.01069	0.07414	3.4469			0.07181	0.41968
0.10029	1.2186	0.09154	1.93381	0.08576	2.46671	0.07979	3.01807	0.07505	3.45502			0.07191	0.4202
0.10127	1.22081	0.09247	1.94045	0.08675	2.46819	0.08072	3.02471	0.07592	3.46683			0.07202	0.42073
0.10225	1.22229	0.09345	1.94193	0.08768	2.4741	0.08168	3.0284	0.07681	3.47717			0.07212	0.42125
0.10328	1.21933	0.09444	1.9434	0.08861	2.48074	0.08262	3.03357	0.07776	3.48233			0.07222	0.42177
0.10426	1.22155	0.09544	1.94267	0.08957	2.48443	0.08353	3.04169	0.07865	3.49193			0.07233	0.4223
0.10525	1.22229	0.09642	1.94488	0.09056	2.48517	0.08448	3.04612	0.07956	3.50079			0.07243	0.42282
0.10628	1.22007	0.09741	1.94562	0.09152	2.48886	0.0854	3.0535	0.08048	3.50743			0.07253	0.42335
0.10726	1.22155	0.09839	1.94783	0.09248	2.49255	0.08636	3.05793	0.08144	3.51186			0.07264	0.42387
0.10826	1.22155	0.09938	1.94857	0.09344	2.49624	0.08728	3.06531	0.08233	3.52145			0.07274	0.42439
0.1093	1.21786	0.10037	1.94931	0.09442	2.49845	0.08824	3.06826	0.08325	3.52883			0.07284	0.42492
0.11029	1.2186	0.1014	1.9471	0.0954	2.50067	0.0892	3.07195	0.08417	3.53621			0.07295	0.42544
0.11128	1.22007	0.10239	1.94783	0.09634	2.50583	0.09013	3.0786	0.0851	3.54286			0.07305	0.42597
0.11229	1.2186	0.10337	1.94931	0.09728	2.51174	0.09112	3.08007	0.08601	3.55098			0.07315	0.42649
0.11326	1.22155	0.10436	1.95005	0.09827	2.51248	0.09205	3.08598	0.08696	3.55614			0.07325	0.42702
0.11424	1.22302	0.10533	1.953	0.09924	2.51469	0.093	3.09114	0.08787	3.56426			0.07336	0.42754
0.11526	1.22155	0.10632	1.95374	0.10024	2.51469	0.09394	3.09631	0.08883	3.56795			0.07346	0.42806
0.11624	1.22376	0.1073	1.95595	0.10122	2.5169	0.0949	3.1	0.08976	3.5746			0.07356	0.42859
0.11723	1.2245	0.1083	1.95595	0.10219	2.51986	0.09585	3.10443	0.09068	3.58124			0.07367	0.42911
0.11824	1.22302	0.10928	1.95817	0.10316	2.52207	0.0968	3.1096	0.09161	3.58788			0.07377	0.42964
0.11922	1.22524	0.11028	1.95743	0.10413	2.52502	0.0978	3.1096	0.09254	3.59452			0.07387	0.43016
0.1202	1.22671	0.11127	1.9589	0.10512	2.5265	0.09874	3.11476	0.09348	3.59969			0.07398	0.43068
0.12124	1.22302	0.11227	1.9589	0.1061	2.52798	0.09969	3.11919	0.0944	3.60707			0.07408	0.43121
0.12223	1.2245	0.11324	1.96112	0.10707	2.53093	0.10063	3.1251	0.0954	3.60781			0.07418	0.43173
0.12323	1.2245	0.11427	1.9589	0.10803	2.53462	0.1016	3.12731	0.09632	3.61519			0.07429	0.43226
0.12424	1.22302	0.11524	1.96112	0.109	2.53683	0.10258	3.12952	0.09727	3.61962			0.07439	0.43278
0.12524	1.22376	0.11624	1.96186	0.11	2.53757	0.10355	3.13248	0.09818	3.62774			0.07449	0.4333
0.12621	1.22598	0.11721	1.96407	0.11096	2.54052	0.10448	3.13912	0.09914	3.63143			0.0746	0.43383
0.12723	1.2245	0.11821	1.96407	0.11191	2.54569	0.10546	3.1406	0.1001	3.63512			0.0747	0.43435
0.12821	1.22598	0.11918	1.96702	0.11291	2.54569	0.10642	3.14429	0.10107	3.63807			0.0748	0.43488
0.12922	1.22524	0.12016	1.9685	0.1139	2.54643	0.10738	3.14798	0.10198	3.64619			0.0749	0.4354
0.13026	1.22155	0.12116	1.9685	0.11488	2.54864	0.10833	3.1524	0.10293	3.65062			0.07501	0.43592
0.13124	1.22376	0.12219	1.96629	0.11584	2.5516	0.1093	3.15536	0.10387	3.65652			0.07511	0.43645
0.13224	1.22376	0.12318	1.96702	0.11684	2.5516	0.1103	3.15536	0.10484	3.65948			0.07521	0.43697
0.13326	1.22155	0.12416	1.9685	0.11779	2.55676	0.11126	3.15905	0.1058	3.66317			0.07532	0.4375
0.13423	1.2245	0.12515	1.96998	0.11876	2.55898	0.11225	3.15979	0.10673	3.66907			0.07542	0.43802
0.13522	1.22524	0.12614	1.97071	0.1198	2.55529	0.11322	3.16274	0.10771	3.67129			0.07552	0.43854
0.13624	1.22376	0.12714	1.97071	0.12078	2.5575	0.11418	3.16643	0.10868	3.6735			0.07563	0.43907
0.13721	1.22598	0.12813	1.97145	0.12175	2.56045	0.11513	3.17086	0.10962	3.6794			0.07573	0.43959
0.13821	1.22598	0.12915	1.96998	0.12272	2.56267	0.1161	3.17381	0.1106	3.68162			0.07583	0.44012
0.13924	1.22302	0.13014	1.97071	0.12371	2.56414	0.11706	3.1775	0.11155	3.68605			0.07594	0.44064
0.14022	1.22524	0.13113	1.97145	0.1247	2.56488	0.11806	3.1775	0.11248	3.69269			0.07604	0.44116
0.14121	1.22598	0.13211	1.97367	0.12566	2.56857	0.11905	3.17824	0.11342	3.69786			0.07614	0.44169
0.14223	1.2245	0.13312	1.97219	0.12668	2.56636	0.12	3.1834	0.11444	3.69638			0.07624	0.44221
0.1432	1.22671	0.13409	1.97514	0.12764	2.57079	0.12096	3.18636	0.11541	3.6986			0.07635	0.44274
0.14421	1.22598	0.1351	1.9744	0.12857	2.57669	0.12195	3.18783	0.11635	3.7045			0.07645	0.44326
0.14526	1.22155	0.13608	1.97662	0.12959	2.57521	0.12292	3.19079	0.11732	3.70745			0.07655	0.44378
0.14626	1.22155	0.13709	1.97514	0.1306	2.57448	0.12388	3.19374	0.11826	3.71262			0.07666	0.44431
0.14725	1.22229	0.13809	1.97514	0.1316	2.57448	0.12484	3.19743	0.11924	3.7141			0.07676	0.44483
0.14827	1.22081	0.13909	1.97514	0.13258	2.57595	0.12584	3.19743	0.1202	3.71852			0.07686	0.44536
0.14924	1.22376	0.14007	1.97736	0.13355	2.5789	0.1268	3.20186	0.12113	3.72443			0.07697	0.44588
0.15024	1.22376	0.14105	1.97883	0.13452	2.58112	0.12779	3.2026	0.12212	3.7259			0.07707	0.44641
0.15126	1.22155	0.14206	1.9781	0.1355	2.58333	0.12874	3.20702	0.12304	3.73255			0.07717	0.44693
0.15224	1.22376	0.14307	1.97736	0.1365	2.58333	0.12976	3.20481	0.124	3.73698			0.07728	0.44745
0.15323	1.2245	0.14406	1.9781	0.13748	2.58481	0.13074	3.20702	0.125	3.73698			0.07738	0.44798
0.15424	1.22302	0.14506	1.9781	0.13848	2.58555	0.1317	3.21071	0.12598	3.73845			0.07748	0.4485
0.15523	1.2245	0.14606	1.9781	0.13948	2.58481	0.13269	3.21145	0.12693	3.74288			0.07759	0.44903
0.15623	1.2245	0.14703	1.98105	0.1405	2.58333	0.13364	3.21588	0.12792	3.74436			0.07769	0.44955
0.15724	1.22376	0.14803	1.98105	0.14144	2.5885	0.13464	3.21588	0.12887	3.74879			0.07779	0.45007
0.15822	1.22524	0.14902	1.98179	0.14243	2.58998	0.13564	3.21588	0.12985	3.75026			0.07789	0.4506
0.15921	1.22598	0.15003	1.98105	0.1434	2.59219	0.1366	3.21957	0.13079	3.75617			0.078	0.45112
0.16024	1.22302	0.15102	1.98179	0.14442	2.59071	0.13759	3.22105	0.13179	3.75617			0.0781	0.45165
0.16124	1.22302	0.15203	1.98105	0.14541	2.59145	0.13856	3.224	0.13277	3.75764			0.0782	0.45217
0.16224	1.22302	0.15301	1.98252	0.14634	2.5981	0.13953	3.22621	0.13371	3.76355			0.07831	0.45269
0.16327	1.22081	0.15403	1.98105	0.14737	2.59514	0.14051	3.22843	0.1347	3.76429			0.07841	0.45322
0.16424	1.22376	0.15502	1.98179	0.14833	2.59883	0.14148	3.23064	0.13564	3.76945			0.07851	0.45374
0.16523	1.2245	0.15602	1.98179	0.14931	2.60105	0.14249	3.2299	0.13662	3.77167			0.07862	0.45427
0.16625	1.22229	0.15704	1.98031	0.1503	2.60179	0.14348	3.23064	0.1376	3.77388			0.07872	0.45479
0.16723	1.2245	0.15802	1.98179	0.15128	2.604	0.14445	3.2336	0.1386	3.77388			0.07882	0.45531
0.16824	1.22376	0.15902	1.98179	0.15231	2.60105	0.14544	3.23507	0.13952	3.78052			0.07893	0.45584
0.16928	1.22007	0.16	1.98326	0.1533	2.60179	0.14642	3.23655	0.14051	3.782			0.07903	0.45636
0.17027	1.22081	0.16101	1.98252	0.15432	2.60031	0.14739	3.2395	0.14153	3.77979			0.07913	0.45689
0.17126	1.22155	0.16201	1.98252	0.15529	2.60252	0.14835	3.24319	0.1425	3.78274			0.07923	0.45741
0.17229	1.2186	0.16302	1.98179	0.15629	2.60252	0.14936	3.24245	0.14347	3.78569			0.07934	0.45793
0.17327	1.22081	0.16402	1.98179	0.15727	2.60474	0.15036	3.24245	0.1444	3.79233			0.07944	0.45846
0.17425	1.22229	0.16502	1.98179	0.15826	2.60548	0.15132	3.24614	0.14539	3.79307			0.07954	0.45898
0.17525	1.22229	0.166	1.984	0.15921	2.6099	0.15233	3.24467	0.14639	3.79307			0.07965	0.45951
0.17623	1.2245	0.16702	1.98179	0.1602	2.61064	0.1533	3.24762	0.14738	3.79381			0.07975	0.46003
0.17723	1.2245	0.16801	1.98252	0.16123	2.60843	0.15428	3.2491	0.14836	3.79529			0.07985	0.46055
0.17826	1.22155	0.16901	1.98252	0.1622	2.61138	0.15527	3.25057	0.14926	3.80488			0.07996	0.46108
0.17924	1.22376	0.17	1.98326	0.16317	2.6136	0.15625	3.25205	0.15026	3.80488			0.08006	0.4616
0.18023	1.2245	0.171	1.984	0.16414	2.61655	0.15724	3.25352	0.15127	3.80414			0.08016	0.46213
0.18125	1.22229	0.172	1.984	0.16517	2.6136	0.15824	3.25279	0.15225	3.80562			0.08027	0.46265
0.18224	1.22376	0.17297	1.98621	0.16616	2.61433	0.15922	3.255	0.15322	3.80857			0.08037	0.46318
0.18323	1.2245	0.17399	1.98474	0.16718	2.61286	0.16022	3.255	0.15418	3.81226			0.08047	0.4637
0.18427	1.22081	0.17498	1.98548	0.16812	2.61802	0.1612	3.25721	0.15517	3.813			0.08058	0.46422
0.18525	1.22229	0.17599	1.98474	0.16912	2.61876	0.16219	3.25795	0.15619	3.81152			0.08068	0.46475
0.18626	1.22155	0.17698	1.98548	0.17016	2.61433	0.16315	3.26164	0.15716	3.81374			0.08078	0.46527
0.18729	1.2186	0.178	1.98326	0.17112	2.61802	0.16416	3.2609	0.15812	3.81817			0.08088	0.4658
0.18828	1.21933	0.179	1.984	0.17209	2.62098	0.16513	3.26312	0.15909	3.82038			0.08099	0.46632
0.18926	1.22155	0.17997	1.98621	0.17308	2.62171	0.16614	3.26238	0.16011	3.8189			0.08109	0.46684
0.19029	1.2186	0.181	1.984	0.17409	2.62098	0.16711	3.26533	0.16105	3.82407			0.08119	0.46737
0.19127	1.22081	0.18198	1.98548	0.1751	2.62024	0.16809	3.26681	0.16204	3.82481			0.0813	0.46789
0.19227	1.22081	0.18298	1.98548	0.1761	2.62024	0.1691	3.26607	0.163	3.8285			0.0814	0.46842
0.1933	1.21786	0.18399	1.98474	0.1771	2.62024	0.17008	3.26755	0.16399	3.82998			0.0815	0.46894
0.19428	1.21933	0.18499	1.98474	0.17805	2.62467	0.17106	3.26976	0.16498	3.83071			0.08161	0.46946
0.19528	1.21933	0.18598	1.98548	0.17906	2.62393	0.17204	3.27124	0.16598	3.83071			0.08171	0.46999
0.1963	1.21786	0.18698	1.98548	0.18009	2.62098	0.17304	3.27198	0.16692	3.83662			0.08181	0.47051
0.19728	1.22007	0.18797	1.98621	0.18104	2.6254	0.17401	3.27419	0.16794	3.8344			0.08192	0.47104
0.19828	1.22007	0.18898	1.98548	0.18204	2.62614	0.17503	3.27271	0.1689	3.8381			0.08202	0.47156
0.1993	1.21786	0.18999	1.98474	0.183	2.6291	0.17604	3.27198	0.16992	3.83662			0.08212	0.47208
0.20028	1.21933	0.19099	1.98474	0.184	2.6291	0.17698	3.27714	0.17088	3.84031			0.08222	0.47261
0.20128	1.21933	0.19198	1.98548	0.18498	2.63131	0.17799	3.2764	0.17184	3.844			0.08233	0.47313
0.20232	1.21638	0.19298	1.98548	0.186	2.6291	0.17898	3.27714	0.17282	3.84548			0.08243	0.47366
0.20331	1.21712	0.19398	1.98548	0.18697	2.63205	0.17996	3.27936	0.17381	3.84621			0.08253	0.47418
0.20431	1.21712	0.19498	1.98548	0.188	2.62983	0.18097	3.27788	0.1748	3.84695			0.08264	0.4747
0.20532	1.21638	0.19599	1.98474	0.18898	2.63131	0.18194	3.28083	0.17576	3.85064			0.08274	0.47523
0.2063	1.21786	0.19697	1.98621	0.18999	2.63057	0.18292	3.28231	0.17678	3.84917			0.08284	0.47575
0.20732	1.21638	0.19797	1.98621	0.19099	2.63057	0.18392	3.28231	0.1778	3.84769			0.08295	0.47628
0.20834	1.21417	0.19896	1.98695	0.19196	2.63279	0.18492	3.28231	0.17875	3.85212			0.08305	0.4768
0.20932	1.21638	0.19998	1.98548	0.19296	2.63279	0.18589	3.28526	0.17972	3.85433			0.08315	0.47732
0.2103	1.21786	0.20096	1.98695	0.19396	2.63352	0.1869	3.28452	0.18072	3.85507			0.08326	0.47785
0.21132	1.21564	0.20196	1.98695	0.19496	2.63352	0.18789	3.28526	0.1817	3.85655			0.08336	0.47837
0.21231	1.21712	0.20295	1.98843	0.19595	2.63426	0.18884	3.28969	0.18269	3.85729			0.08346	0.4789
0.21332	1.21638	0.20394	1.98917	0.19694	2.635	0.18984	3.29043	0.18369	3.85729			0.08357	0.47942
0.21434	1.21417	0.20492	1.99064	0.19791	2.63795	0.19088	3.286	0.18467	3.8595			0.08367	0.47994
0.21533	1.2149	0.20592	1.99064	0.19892	2.63721	0.19188	3.286	0.18567	3.8595			0.08377	0.48047
0.21633	1.2149	0.20693	1.9899	0.19992	2.63648	0.19285	3.28895	0.18664	3.86171			0.08387	0.48099
0.21735	1.21343	0.20794	1.98917	0.2009	2.63869	0.19385	3.28895	0.18763	3.86319			0.08398	0.48152
0.21833	1.2149	0.20894	1.98917	0.20191	2.63795	0.19484	3.28969	0.18861	3.86467			0.08408	0.48204
0.21933	1.2149	0.20992	1.99064	0.20293	2.63574	0.19583	3.29117	0.1896	3.8654			0.08418	0.48257
0.22036	1.21269	0.21093	1.9899	0.20391	2.63795	0.1968	3.29412	0.19058	3.86762			0.08429	0.48309
0.22134	1.21417	0.21192	1.99064	0.2049	2.63869	0.19781	3.29264	0.19156	3.8691			0.08439	0.48361
0.22233	1.2149	0.21294	1.98917	0.20588	2.64017	0.19882	3.2919	0.19256	3.86983			0.08449	0.48414
0.22336	1.21269	0.21394	1.98917	0.20688	2.6409	0.1998	3.29338	0.1936	3.86614			0.0846	0.48466
0.22435	1.21343	0.21495	1.98843	0.20788	2.6409	0.2008	3.29412	0.19458	3.86762			0.0847	0.48519
0.22536	1.21269	0.21593	1.9899	0.20889	2.63943	0.20176	3.29781	0.19552	3.87279			0.0848	0.48571
0.22638	1.21048	0.21694	1.98917	0.20989	2.63943	0.20277	3.29633	0.19652	3.87279			0.08491	0.48623
0.22737	1.21121	0.21795	1.98843	0.21086	2.64238	0.20377	3.29633	0.19752	3.87352			0.08501	0.48676
0.22837	1.21121	0.21896	1.98769	0.21185	2.64312	0.20478	3.2956	0.1985	3.875			0.08511	0.48728
0.2294	1.209	0.21995	1.98843	0.21284	2.64386	0.2058	3.29412	0.19953	3.87205			0.08521	0.48781
0.23037	1.21121	0.22095	1.98843	0.21384	2.64386	0.20678	3.2956	0.20051	3.87426			0.08532	0.48833
0.23137	1.21121	0.22195	1.98843	0.21487	2.64164	0.20777	3.29633	0.20148	3.87721			0.08542	0.48885
0.23239	1.20974	0.22293	1.9899	0.21585	2.64312	0.20876	3.29707	0.20246	3.87869			0.08552	0.48938
0.23338	1.21048	0.22394	1.98917	0.21685	2.64312	0.20972	3.30076	0.20348	3.87721			0.08563	0.4899
0.23439	1.20974	0.22494	1.98917	0.21784	2.64386	0.21072	3.3015	0.20446	3.87869			0.08573	0.49043
0.23541	1.20752	0.22593	1.9899	0.21884	2.6446	0.21174	3.29929	0.20546	3.87869			0.08583	0.49095
0.23637	1.21121	0.22692	1.99064	0.21984	2.64386	0.21272	3.3015	0.20645	3.87943			0.08594	0.49147
0.23737	1.21121	0.22794	1.98917	0.22084	2.6446	0.21371	3.30224	0.20746	3.87869			0.08604	0.492
0.23839	1.20974	0.22895	1.98843	0.22183	2.64533	0.21472	3.3015	0.20842	3.88238			0.08614	0.49252
0.23937	1.21121	0.22992	1.99064	0.22282	2.64607	0.21571	3.30224	0.2094	3.88386			0.08625	0.49305
0.24037	1.21121	0.23094	1.98917	0.22385	2.64312	0.2167	3.30298	0.21042	3.88238			0.08635	0.49357
0.2414	1.20826	0.23194	1.98917	0.22481	2.64681	0.2177	3.30298	0.2114	3.8846			0.08645	0.49409
0.24238	1.21048	0.23295	1.98843	0.2258	2.64755	0.21868	3.30445	0.21237	3.88681			0.08656	0.49462
0.24337	1.21121	0.23395	1.98843	0.22683	2.64533	0.21967	3.30593	0.21338	3.88607			0.08666	0.49514
0.24441	1.20752	0.23496	1.98769	0.2278	2.64755	0.22068	3.30445	0.21436	3.88755			0.08676	0.49567
0.2454	1.20826	0.23594	1.98917	0.22883	2.64533	0.22168	3.30445	0.21537	3.88681			0.08686	0.49619
0.2464	1.20826	0.23696	1.98695	0.22976	2.65124	0.22268	3.30445	0.21635	3.88902			0.08697	0.49671
0.24744	1.20531	0.23796	1.98769	0.23073	2.65419	0.22369	3.30371	0.21733	3.8905			0.08707	0.49724
0.24842	1.20679	0.23894	1.98917	0.23179	2.64902	0.22468	3.30519	0.21835	3.88902			0.08717	0.49776
0.24943	1.20605	0.23996	1.98769	0.23279	2.64902	0.22566	3.30667	0.21932	3.89124			0.08728	0.49829
0.25045	1.20383	0.24095	1.98843	0.23379	2.64902	0.22668	3.30519	0.22032	3.89198			0.08738	0.49881
0.25143	1.20605	0.24196	1.98695	0.2348	2.64755	0.22764	3.30814	0.22135	3.88902			0.08748	0.49933
0.25244	1.20531	0.24296	1.98769	0.23582	2.64607	0.22867	3.30593	0.22236	3.88829			0.08759	0.49986
0.25346	1.2031	0.24396	1.98695	0.23678	2.64976	0.2297	3.30298	0.22332	3.89124			0.08769	0.50038
0.25444	1.20531	0.24496	1.98769	0.23784	2.6446	0.23068	3.30519	0.22432	3.89124			0.08779	0.50091
0.25544	1.20531	0.24596	1.98695	0.2388	2.64755	0.23164	3.30814	0.22529	3.89419			0.0879	0.50143
0.25646	1.2031	0.24699	1.98474	0.23978	2.64976	0.23265	3.3074	0.22634	3.88976			0.088	0.50196
0.25746	1.2031	0.248	1.984	0.24076	2.65198	0.23366	3.30667	0.22732	3.89198			0.0881	0.50248
0.25846	1.2031	0.24901	1.98252	0.24179	2.64902	0.23464	3.30814	0.22828	3.89493			0.0882	0.503
0.25948	1.20088	0.25	1.98326	0.24277	2.6505	0.23564	3.30888	0.22932	3.89198			0.08831	0.50353
0.26045	1.20383	0.251	1.98326	0.24376	2.65124	0.23666	3.30667	0.23033	3.8905			0.08841	0.50405
0.26146	1.2031	0.25199	1.98474	0.24477	2.6505	0.23764	3.30888	0.23132	3.89124			0.08851	0.50458
0.26248	1.20088	0.25298	1.98548	0.24575	2.65271	0.23861	3.3111	0.23228	3.89493			0.08862	0.5051
0.26347	1.20236	0.25399	1.98474	0.2468	2.64829	0.23964	3.30888	0.23331	3.89271			0.08872	0.50562
0.26447	1.20236	0.25499	1.98474	0.24778	2.64976	0.24062	3.31036	0.23429	3.89419			0.08882	0.50615
0.2655	1.1994	0.25596	1.98769	0.24878	2.64976	0.24164	3.30814	0.23528	3.89493			0.08893	0.50667
0.2665	1.1994	0.25692	1.99138	0.24977	2.6505	0.24264	3.30814	0.23632	3.89198			0.08903	0.5072
0.26752	1.19793	0.25796	1.98695	0.25076	2.65124	0.24363	3.30962	0.23732	3.89124			0.08913	0.50772
0.26856	1.19424	0.259	1.98326	0.25173	2.65419	0.24463	3.30962	0.23825	3.89788			0.08924	0.50824
0.26955	1.19498	0.26	1.984	0.25271	2.6564	0.2456	3.31183	0.23925	3.89788			0.08934	0.50877
0.27055	1.19498	0.26102	1.98179	0.25373	2.65419	0.24661	3.3111	0.24026	3.89714			0.08944	0.50929
0.27157	1.19276	0.26202	1.98179	0.25472	2.65493	0.24765	3.3074	0.24128	3.89493			0.08955	0.50982
0.27256	1.19424	0.26302	1.98179	0.25574	2.65345	0.24862	3.31036	0.24226	3.89714			0.08965	0.51034
0.27356	1.1935	0.26402	1.98179	0.25674	2.65345	0.24964	3.30888	0.24325	3.89788			0.08975	0.51086
0.27458	1.19202	0.26501	1.98252	0.25777	2.6505	0.2506	3.31183	0.24424	3.89862			0.08985	0.51139
0.27556	1.1935	0.26601	1.98252	0.25873	2.65419	0.25163	3.30962	0.24524	3.89936			0.08996	0.51191
0.27656	1.1935	0.26704	1.97957	0.25973	2.65419	0.25264	3.30888	0.24624	3.89862			0.09006	0.51244
0.27759	1.19129	0.26804	1.97957	0.26074	2.65345	0.25362	3.31036	0.24724	3.89862			0.09016	0.51296
0.27856	1.1935	0.26904	1.98031	0.26176	2.65124	0.25464	3.30814	0.24824	3.89862			0.09027	0.51348
0.27956	1.1935	0.26998	1.98548	0.26276	2.65198	0.2556	3.31257	0.24923	3.9001			0.09037	0.51401
0.28057	1.19276	0.27099	1.98474	0.26374	2.65345	0.2566	3.31183	0.25024	3.89862			0.09047	0.51453
0.28154	1.19571	0.272	1.984	0.26476	2.65198	0.25762	3.31036	0.25124	3.89936			0.09058	0.51506
0.28254	1.19571	0.273	1.98326	0.26572	2.65493	0.25858	3.31405	0.25225	3.89788			0.09068	0.51558
0.28356	1.19424	0.27404	1.98031	0.26674	2.65345	0.25963	3.30962	0.25325	3.89788			0.09078	0.5161
0.28454	1.19571	0.27504	1.98031	0.26772	2.65567	0.26062	3.31036	0.25427	3.8964			0.09089	0.51663
0.28554	1.19571	0.27604	1.97957	0.26876	2.65124	0.26163	3.30962	0.25523	3.9001			0.09099	0.51715
0.28656	1.19424	0.27701	1.98252	0.26976	2.65198	0.26262	3.31036	0.25623	3.9001			0.09109	0.51768
0.28756	1.19424	0.27802	1.98179	0.27069	2.65788	0.26363	3.30962	0.25723	3.9001			0.09119	0.5182
0.28857	1.19276	0.27902	1.98179	0.27176	2.65198	0.26464	3.30814	0.25822	3.90083			0.0913	0.51872
0.2896	1.18981	0.28	1.984	0.27273	2.65419	0.26562	3.31036	0.25922	3.90083			0.0914	0.51925
0.2906	1.19055	0.28101	1.98252	0.27374	2.65345	0.26662	3.31036	0.2602	3.90305			0.0915	0.51977
0.2916	1.18981	0.28203	1.98105	0.27477	2.6505	0.26763	3.30962	0.26123	3.9001			0.09161	0.5203
0.29262	1.18833	0.28302	1.98179	0.27577	2.6505	0.2686	3.31257	0.26222	3.90083			0.09171	0.52082
0.2936	1.19055	0.28402	1.98179	0.27671	2.6564	0.26963	3.30962	0.26319	3.90379			0.09181	0.52135
0.29459	1.19129	0.28503	1.98105	0.27768	2.65862	0.2706	3.31257	0.26423	3.9001			0.09192	0.52187
0.29561	1.18907	0.28604	1.98031	0.27872	2.65493	0.27161	3.3111	0.26521	3.90157			0.09202	0.52239
0.29661	1.18907	0.28704	1.97957	0.27974	2.65345	0.27259	3.31331	0.2662	3.90231			0.09212	0.52292
0.29763	1.1876	0.28804	1.98031	0.28076	2.65198	0.27361	3.3111	0.26718	3.90452			0.09223	0.52344
0.29864	1.18612	0.28902	1.98179	0.28172	2.65567	0.2746	3.31183	0.26821	3.90157			0.09233	0.52397
0.29961	1.18907	0.29001	1.98252	0.28279	2.64902	0.27561	3.3111	0.26923	3.9001			0.09243	0.52449
0.30061	1.18907	0.29103	1.98105	0.28377	2.6505	0.27664	3.30814	0.27024	3.89936			0.09254	0.52501
0.30164	1.18686	0.29203	1.98105	0.28477	2.6505	0.2776	3.31183	0.27124	3.89862			0.09264	0.52554
0.30262	1.18833	0.293	1.98326	0.28573	2.65419	0.27861	3.3111	0.27223	3.9001			0.09274	0.52606
0.30362	1.18833	0.294	1.98326	0.28673	2.65419	0.27965	3.3074	0.27322	3.90083			0.09284	0.52659
0.30467	1.1839	0.295	1.984	0.28775	2.65271	0.28064	3.30888	0.2742	3.90305			0.09295	0.52711
0.30566	1.18464	0.29602	1.98179	0.28877	2.6505	0.28162	3.31036	0.27522	3.90083			0.09305	0.52763
0.30665	1.18538	0.29702	1.98179	0.28978	2.64976	0.28264	3.30888	0.2762	3.90305			0.09315	0.52816
0.30766	1.18464	0.29803	1.98105	0.29076	2.65124	0.28362	3.31036	0.27722	3.90083			0.09326	0.52868
0.30864	1.18612	0.29907	1.97736	0.29175	2.65271	0.28463	3.30962	0.27817	3.90526			0.09336	0.52921
0.30962	1.18833	0.30005	1.97883	0.29273	2.65419	0.2856	3.31183	0.27921	3.90157			0.09346	0.52973
0.31064	1.18686	0.30104	1.98031	0.29376	2.65198	0.28662	3.31036	0.28021	3.90157			0.09357	0.53025
0.31162	1.18833	0.30201	1.98252	0.29473	2.65419	0.2876	3.31183	0.28119	3.90379			0.09367	0.53078
0.31264	1.18686	0.30301	1.98252	0.29576	2.65198	0.28862	3.31036	0.28221	3.90157			0.09377	0.5313
0.31366	1.18464	0.30402	1.98179	0.29676	2.65198	0.28963	3.30962	0.28321	3.90157			0.09388	0.53183
0.31464	1.18612	0.30503	1.98105	0.29776	2.65198	0.29065	3.3074	0.28419	3.90379			0.09398	0.53235
0.31564	1.18612	0.30605	1.97883	0.29881	2.64681	0.29163	3.30962	0.2852	3.90231			0.09408	0.53287
0.31667	1.1839	0.30704	1.98031	0.29979	2.64902	0.29262	3.31036	0.2862	3.90231			0.09418	0.5334
0.31764	1.18612	0.30804	1.98031	0.30072	2.65493	0.29361	3.3111	0.28724	3.89936			0.09429	0.53392
0.31864	1.18612	0.30904	1.97957	0.30171	2.6564	0.29461	3.3111	0.28822	3.90083			0.09439	0.53445
0.31966	1.18464	0.31007	1.97736	0.30276	2.65124	0.29561	3.3111	0.28922	3.90083			0.09449	0.53497
0.32065	1.18538	0.31108	1.97662	0.30376	2.65198	0.29663	3.30962	0.29026	3.89714			0.0946	0.53549
0.32165	1.18538	0.31208	1.97588	0.30477	2.6505	0.29764	3.30888	0.29122	3.90083			0.0947	0.53602
0.32267	1.1839	0.31306	1.9781	0.30576	2.65198	0.29863	3.30962	0.2922	3.90231			0.0948	0.53654
0.32365	1.18538	0.31404	1.98031	0.30673	2.65419	0.29963	3.30962	0.29324	3.89862			0.09491	0.53707
0.32465	1.18538	0.31505	1.97883	0.30775	2.65271	0.30061	3.3111	0.2942	3.90231			0.09501	0.53759
0.32568	1.18243	0.31607	1.97736	0.30874	2.65345	0.30162	3.31036	0.29526	3.89714			0.09511	0.53812
0.32668	1.18243	0.31708	1.97588	0.30972	2.65493	0.30264	3.30888	0.29623	3.9001			0.09522	0.53864
0.3277	1.18095	0.31809	1.97514	0.31074	2.65345	0.30365	3.3074	0.29721	3.90157			0.09532	0.53916
0.32872	1.17874	0.31909	1.97514	0.31177	2.6505	0.30463	3.30962	0.29821	3.90157			0.09542	0.53969
0.32969	1.18169	0.32011	1.97367	0.31274	2.65345	0.30564	3.30888	0.29923	3.9001			0.09553	0.54021
0.33069	1.18169	0.32111	1.97367	0.31376	2.65198	0.30665	3.3074	0.30021	3.90157			0.09563	0.54074
0.33171	1.18021	0.32211	1.97367	0.31476	2.65198	0.30766	3.30667	0.30121	3.90157			0.09573	0.54126
0.33268	1.18243	0.32308	1.97588	0.31576	2.65198	0.30864	3.30888	0.30222	3.90083			0.09583	0.54178
0.33368	1.18243	0.32409	1.97514	0.31674	2.65345	0.30964	3.30814	0.3032	3.90231			0.09594	0.54231
0.33471	1.18021	0.32509	1.97514	0.31776	2.65124	0.31064	3.30888	0.3042	3.90231			0.09604	0.54283
0.33569	1.18169	0.32608	1.97588	0.31875	2.65271	0.31162	3.31036	0.3052	3.90231			0.09614	0.54336
0.33672	1.17948	0.32709	1.97514	0.31974	2.65345	0.31264	3.30888	0.30624	3.89936			0.09625	0.54388
0.33772	1.17874	0.32808	1.97662	0.32073	2.65419	0.31366	3.30667	0.30721	3.90157			0.09635	0.5444
0.33869	1.18169	0.32907	1.97736	0.32172	2.65493	0.31467	3.30593	0.30823	3.9001			0.09645	0.54493
0.33968	1.18243	0.33008	1.97662	0.32272	2.65567	0.31565	3.3074	0.3092	3.90231			0.09656	0.54545
0.3407	1.18095	0.33108	1.97662	0.32373	2.65419	0.31664	3.30814	0.31023	3.9001			0.09666	0.54598
0.34168	1.18243	0.33208	1.97662	0.32473	2.65419	0.31764	3.30814	0.31122	3.90083			0.09676	0.5465
0.34269	1.18169	0.3331	1.9744	0.32576	2.65124	0.31864	3.30814	0.31224	3.89936			0.09687	0.54702
0.34371	1.18021	0.33409	1.97514	0.32676	2.65124	0.31964	3.30814	0.31321	3.90157			0.09697	0.54755
0.34472	1.17948	0.33509	1.97514	0.32774	2.65345	0.32064	3.30814	0.31423	3.9001			0.09707	0.54807
0.34574	1.17726	0.3361	1.9744	0.32874	2.65345	0.32164	3.30814	0.31523	3.9001			0.09717	0.5486
0.34676	1.17579	0.3371	1.9744	0.32977	2.6505	0.32266	3.30667	0.31623	3.9001			0.09728	0.54912
0.34774	1.17726	0.33809	1.97514	0.33077	2.6505	0.32366	3.30667	0.31723	3.9001			0.09738	0.54964
0.34873	1.178	0.33908	1.97588	0.33178	2.64976	0.32464	3.30814	0.31824	3.89862			0.09748	0.55017
0.34976	1.17579	0.34011	1.97367	0.33276	2.65198	0.32564	3.30814	0.31922	3.90083			0.09759	0.55069
0.35075	1.17652	0.3411	1.9744	0.33374	2.65345	0.32664	3.30814	0.32023	3.9001			0.09769	0.55122
0.35175	1.17652	0.3421	1.9744	0.33472	2.65493	0.32764	3.30888	0.32122	3.90083			0.09779	0.55174
0.35276	1.17505	0.34309	1.97514	0.33575	2.65271	0.32866	3.30667	0.32222	3.90083			0.0979	0.55226
0.35374	1.17726	0.34411	1.97367	0.33677	2.6505	0.32965	3.3074	0.32324	3.89862			0.098	0.55279
0.35473	1.178	0.3451	1.9744	0.33777	2.6505	0.33062	3.31036	0.32423	3.9001			0.0981	0.55331
0.35574	1.17726	0.34608	1.97588	0.33879	2.64902	0.33164	3.30888	0.32524	3.89936			0.09821	0.55384
0.35672	1.17948	0.34708	1.97588	0.33974	2.65345	0.33264	3.30888	0.32624	3.89936			0.09831	0.55436
0.35771	1.18021	0.34808	1.97588	0.34078	2.64976	0.33363	3.30962	0.32722	3.90083			0.09841	0.55488
0.35872	1.17948	0.34911	1.97367	0.34176	2.65198	0.33464	3.30814	0.32822	3.90083			0.09852	0.55541
0.3597	1.18095	0.35011	1.97367	0.34275	2.65271	0.33564	3.30814	0.32923	3.9001			0.09862	0.55593
0.36072	1.17948	0.35108	1.97588	0.34372	2.65493	0.33666	3.30667	0.33024	3.89936			0.09872	0.55646
0.36173	1.178	0.35207	1.97736	0.34476	2.65198	0.33765	3.3074	0.33124	3.89936			0.09882	0.55698
0.36271	1.18021	0.35308	1.97662	0.34573	2.65419	0.33866	3.30667	0.33222	3.90083			0.09893	0.55751
0.36372	1.17948	0.3541	1.9744	0.34676	2.65198	0.33969	3.30371	0.33321	3.90157			0.09903	0.55803
0.36475	1.17652	0.35509	1.97514	0.34775	2.65271	0.34068	3.30445	0.33423	3.9001			0.09913	0.55855
0.36573	1.178	0.3561	1.9744	0.34872	2.65493	0.34167	3.30593	0.33521	3.90157			0.09924	0.55908
0.36672	1.17874	0.35711	1.97367	0.34971	2.6564	0.34268	3.30445	0.33626	3.89714			0.09934	0.5596
0.36774	1.17726	0.35813	1.97145	0.35077	2.6505	0.34365	3.3074	0.33724	3.89936			0.09944	0.56013
0.36872	1.17874	0.35912	1.97219	0.35176	2.65124	0.34466	3.30667	0.33824	3.89936			0.09955	0.56065
0.36972	1.17874	0.36013	1.97145	0.35275	2.65271	0.34568	3.30519	0.33923	3.9001			0.09965	0.56117
0.37073	1.178	0.36114	1.97071	0.35375	2.65271	0.34668	3.30519	0.34022	3.90083			0.09975	0.5617
0.37172	1.17874	0.36212	1.97219	0.35476	2.65198	0.34768	3.30445	0.34126	3.89714			0.09986	0.56222
0.37272	1.17948	0.36311	1.97367	0.35573	2.65419	0.34868	3.30519	0.34225	3.89788			0.09996	0.56275
0.37374	1.17726	0.3641	1.9744	0.35676	2.65124	0.34968	3.30445	0.34324	3.89936			0.10006	0.56327
0.37472	1.17948	0.36512	1.97293	0.35773	2.65419	0.35064	3.30888	0.34424	3.89862			0.10016	0.56379
0.37573	1.178	0.36614	1.97071	0.35872	2.65493	0.35167	3.30593	0.34524	3.89862			0.10027	0.56432
0.37674	1.17726	0.36716	1.9685	0.35972	2.65493	0.35266	3.30667	0.34624	3.89936			0.10037	0.56484
0.37773	1.178	0.36816	1.9685	0.36076	2.65198	0.35367	3.30593	0.34724	3.89862			0.10047	0.56537
0.37873	1.178	0.36915	1.96998	0.36177	2.6505	0.35468	3.30445	0.34825	3.89788			0.10058	0.56589
0.37974	1.17726	0.37013	1.97145	0.36275	2.65271	0.35567	3.30593	0.34923	3.9001			0.10068	0.56641
0.38072	1.17874	0.37112	1.97293	0.36376	2.65198	0.35668	3.30445	0.35024	3.89936			0.10078	0.56694
0.38176	1.17579	0.37212	1.97293	0.36476	2.65198	0.35768	3.30445	0.35124	3.89936			0.10089	0.56746
0.38278	1.17357	0.37312	1.97219	0.36579	2.64902	0.35867	3.30593	0.3522	3.90231			0.10099	0.56799
0.38376	1.17505	0.37412	1.97219	0.36675	2.65271	0.35968	3.30445	0.35323	3.9001			0.10109	0.56851
0.38477	1.17431	0.37512	1.97293	0.36774	2.65345	0.36067	3.30593	0.35424	3.89862			0.1012	0.56903
0.3858	1.1721	0.37612	1.97293	0.36874	2.65345	0.36166	3.30667	0.35524	3.89936			0.1013	0.56956
0.38678	1.17357	0.37714	1.97071	0.36975	2.65271	0.36266	3.30667	0.35622	3.90083			0.1014	0.57008
0.38779	1.17283	0.37816	1.9685	0.37079	2.64902	0.36367	3.30593	0.35726	3.89714			0.10151	0.57061
0.38881	1.17062	0.37914	1.97071	0.37179	2.64902	0.36467	3.30593	0.35824	3.89936			0.10161	0.57113
0.3898	1.1721	0.38012	1.97293	0.37275	2.65271	0.36568	3.30445	0.35924	3.89862			0.10171	0.57165
0.3908	1.1721	0.38112	1.97293	0.37376	2.65198	0.36668	3.30519	0.36024	3.89862			0.10181	0.57218
0.3918	1.17136	0.38212	1.97293	0.37476	2.65198	0.36771	3.30224	0.36124	3.89862			0.10192	0.5727
0.39277	1.17431	0.38311	1.97367	0.37578	2.64976	0.36869	3.30371	0.36224	3.89862			0.10202	0.57323
0.39377	1.17431	0.38412	1.97293	0.37676	2.65124	0.36968	3.30445	0.36324	3.89862			0.10212	0.57375
0.39476	1.17505	0.38514	1.97071	0.37776	2.65198	0.37066	3.30667	0.36427	3.8964			0.10223	0.57427
0.39576	1.17579	0.38612	1.97293	0.37872	2.65567	0.37168	3.30519	0.36528	3.89567			0.10233	0.5748
0.39676	1.17505	0.38712	1.97219	0.37972	2.65493	0.37268	3.30519	0.36621	3.90157			0.10243	0.57532
0.39777	1.17431	0.38815	1.96998	0.38073	2.65419	0.37368	3.30445	0.36723	3.9001			0.10254	0.57585
0.39874	1.17726	0.38917	1.96776	0.38178	2.64976	0.37468	3.30519	0.36824	3.89862			0.10264	0.57637
0.39975	1.17652	0.39018	1.96702	0.38278	2.64976	0.37568	3.30519	0.36925	3.89788			0.10274	0.5769
0.40077	1.17431	0.39117	1.96776	0.38375	2.65271	0.37672	3.3015	0.37025	3.89788			0.10285	0.57742
0.40176	1.17579	0.39217	1.96776	0.38474	2.65345	0.37771	3.30224	0.37126	3.89714			0.10295	0.57794
0.40276	1.17505	0.39316	1.9685	0.38577	2.6505	0.3787	3.30298	0.37226	3.89714			0.10305	0.57847
0.40379	1.17283	0.39416	1.96924	0.38676	2.65124	0.37968	3.30519	0.37324	3.89862			0.10315	0.57899
0.40477	1.17431	0.39516	1.96924	0.38773	2.65419	0.38069	3.30371	0.37426	3.89714			0.10326	0.57952
0.40578	1.17357	0.39617	1.96776	0.38876	2.65124	0.38169	3.30371	0.37523	3.9001			0.10336	0.58004
0.40679	1.17283	0.39717	1.96776	0.38976	2.65124	0.38269	3.30371	0.37622	3.90083			0.10346	0.58056
0.40776	1.17505	0.3982	1.96555	0.39078	2.64976	0.38368	3.30445	0.37724	3.89862			0.10357	0.58109
0.40875	1.17652	0.3992	1.96555	0.39175	2.65271	0.38468	3.30445	0.37824	3.89936			0.10367	0.58161
0.40976	1.17579	0.4002	1.96555	0.39276	2.65198	0.3857	3.30298	0.37926	3.89714			0.10377	0.58214
0.41076	1.17579	0.40119	1.96629	0.39373	2.65419	0.38671	3.30224	0.38024	3.89862			0.10388	0.58266
0.41178	1.17357	0.40217	1.96776	0.39475	2.65271	0.38772	3.3015	0.38123	3.9001			0.10398	0.58318
0.4128	1.1721	0.40316	1.96924	0.39577	2.6505	0.38871	3.30224	0.38226	3.89714			0.10408	0.58371
0.41377	1.17431	0.40416	1.96924	0.39677	2.6505	0.38969	3.30371	0.38322	3.90083			0.10419	0.58423
0.41477	1.17431	0.40515	1.96998	0.39776	2.65198	0.39072	3.30076	0.38424	3.89936			0.10429	0.58476
0.41578	1.17357	0.40616	1.96924	0.39873	2.65419	0.39172	3.30076	0.38524	3.89862			0.10439	0.58528
0.41677	1.17431	0.40717	1.96776	0.39976	2.65198	0.39271	3.30224	0.38624	3.89936			0.10449	0.5858
0.41777	1.17431	0.40817	1.96776	0.40077	2.6505	0.3937	3.30298	0.38725	3.89788			0.1046	0.58633
0.41877	1.17431	0.40917	1.96776	0.40177	2.6505	0.39471	3.30224	0.38824	3.89936			0.1047	0.58685
0.41976	1.17579	0.41017	1.96776	0.40277	2.6505	0.39573	3.30002	0.38924	3.89862			0.1048	0.58738
0.42075	1.17652	0.41116	1.9685	0.40378	2.64976	0.39671	3.30224	0.39028	3.89493			0.10491	0.5879
0.42177	1.17431	0.41213	1.97145	0.40472	2.65493	0.39769	3.30371	0.39126	3.89714			0.10501	0.58842
0.42276	1.17505	0.41315	1.96998	0.40578	2.64976	0.39869	3.30371	0.39226	3.89714			0.10511	0.58895
0.42377	1.17431	0.41415	1.96998	0.40676	2.65198	0.3997	3.30298	0.39325	3.89788			0.10522	0.58947
0.42478	1.17357	0.41516	1.9685	0.40775	2.65271	0.4007	3.30298	0.39424	3.89862			0.10532	0.59
0.42576	1.17505	0.41617	1.96776	0.40872	2.65493	0.4017	3.30298	0.39524	3.89936			0.10542	0.59052
0.42676	1.17579	0.41718	1.96702	0.40973	2.65419	0.40271	3.30224	0.39621	3.90157			0.10553	0.59104
0.42776	1.17505	0.41816	1.9685	0.41077	2.6505	0.40372	3.3015	0.39724	3.89936			0.10563	0.59157
0.42876	1.17579	0.41916	1.96924	0.41175	2.65271	0.40471	3.30224	0.39824	3.89862			0.10573	0.59209
0.42976	1.17505	0.42016	1.96924	0.41275	2.65271	0.40572	3.3015	0.39928	3.89567			0.10584	0.59262
0.43078	1.17357	0.42116	1.96924	0.41374	2.65345	0.40672	3.3015	0.40024	3.89936			0.10594	0.59314
0.43176	1.17505	0.42215	1.96998	0.41474	2.65345	0.40773	3.30002	0.40125	3.89788			0.10604	0.59366
0.43278	1.17357	0.42315	1.96998	0.41573	2.65419	0.40873	3.30002	0.40226	3.89714			0.10614	0.59419
0.43378	1.17357	0.42416	1.9685	0.41676	2.65198	0.40971	3.30224	0.40325	3.89788			0.10625	0.59471
0.43475	1.17652	0.42516	1.96924	0.41779	2.64902	0.4107	3.30298	0.40424	3.89862			0.10635	0.59524
0.43576	1.17579	0.42614	1.97071	0.41879	2.64902	0.4117	3.30298	0.40524	3.89862			0.10645	0.59576
0.43677	1.17431	0.42716	1.9685	0.41976	2.65198	0.41272	3.3015	0.40627	3.8964			0.10656	0.59629
0.43776	1.17579	0.42817	1.96776	0.42075	2.65271	0.41371	3.30224	0.40725	3.89788			0.10666	0.59681
0.43876	1.17579	0.42916	1.96924	0.42176	2.65124	0.41471	3.30224	0.40827	3.8964			0.10676	0.59733
0.43976	1.17579	0.43016	1.96924	0.42275	2.65271	0.41572	3.30076	0.40926	3.89714			0.10687	0.59786
0.44074	1.17726	0.43116	1.96924	0.42376	2.65124	0.41673	3.30002	0.41026	3.89714			0.10697	0.59838
0.44176	1.17505	0.43216	1.9685	0.42473	2.65419	0.41771	3.30224	0.41127	3.8964			0.10707	0.59891
0.44278	1.17357	0.43316	1.96924	0.42575	2.65271	0.41872	3.30076	0.41227	3.8964			0.10718	0.59943
0.44377	1.17431	0.43416	1.96924	0.42676	2.65124	0.41972	3.30076	0.41326	3.89714			0.10728	0.59995
0.44477	1.17431	0.43515	1.96998	0.42775	2.65271	0.42073	3.30002	0.41427	3.8964			0.10738	0.60048
0.44578	1.17357	0.43616	1.96924	0.42877	2.6505	0.42173	3.30002	0.41524	3.89862			0.10748	0.601
0.44676	1.17579	0.43717	1.96776	0.42976	2.65198	0.42272	3.3015	0.41628	3.89567			0.10759	0.60153
0.44776	1.17579	0.43818	1.96702	0.43077	2.6505	0.4237	3.30298	0.41726	3.89714			0.10769	0.60205
0.44876	1.17579	0.43918	1.96702	0.43178	2.64976	0.4247	3.30298	0.41827	3.8964			0.10779	0.60257
0.44972	1.17874	0.44015	1.96998	0.4328	2.64755	0.42569	3.30371	0.41924	3.89862			0.1079	0.6031
0.45073	1.178	0.44114	1.97071	0.43375	2.65271	0.42672	3.3015	0.42024	3.89862			0.108	0.60362
0.45173	1.178	0.44216	1.96924	0.4348	2.64829	0.42771	3.30224	0.42124	3.89862			0.1081	0.60415
0.45272	1.17948	0.44316	1.9685	0.43578	2.64976	0.42873	3.30002	0.42227	3.8964			0.10821	0.60467
0.45372	1.17874	0.44416	1.9685	0.43677	2.6505	0.42972	3.30076	0.42326	3.89714			0.10831	0.60519
0.45475	1.17652	0.44517	1.96776	0.43775	2.65271	0.43073	3.30002	0.42428	3.89493			0.10841	0.60572
0.45574	1.17726	0.44617	1.96776	0.43873	2.65419	0.43173	3.30002	0.42527	3.8964			0.10852	0.60624
0.45676	1.17579	0.4472	1.96555	0.43974	2.65345	0.43273	3.30002	0.42628	3.89493			0.10862	0.60677
0.45776	1.17505	0.44819	1.96629	0.44072	2.65493	0.43372	3.3015	0.42728	3.89493			0.10872	0.60729
0.45876	1.17579	0.44916	1.9685	0.44172	2.65567	0.43469	3.30371	0.42826	3.89714			0.10883	0.60781
0.45976	1.17579	0.45016	1.96924	0.44273	2.65419	0.43572	3.30076	0.42926	3.89714			0.10893	0.60834
0.46077	1.17431	0.45117	1.96776	0.44373	2.65419	0.43675	3.29855	0.43024	3.89862			0.10903	0.60886
0.46176	1.17579	0.45216	1.9685	0.44472	2.65567	0.43774	3.29929	0.43127	3.8964			0.10913	0.60939
0.46276	1.17579	0.45317	1.96776	0.44576	2.65198	0.43873	3.30002	0.43228	3.89567			0.10924	0.60991
0.46376	1.17505	0.45418	1.96702	0.44677	2.6505	0.4397	3.30298	0.43326	3.89714			0.10934	0.61043
0.46475	1.17652	0.45516	1.96924	0.44772	2.65567	0.44072	3.3015	0.43427	3.8964			0.10944	0.61096
0.46576	1.17579	0.45616	1.96924	0.44875	2.65271	0.44174	3.29929	0.43528	3.89493			0.10955	0.61148
0.46676	1.17579	0.45716	1.96924	0.44972	2.65493	0.44274	3.29929	0.43628	3.89493			0.10965	0.61201
0.46773	1.178	0.45815	1.96998	0.45075	2.65271	0.44372	3.30076	0.43725	3.89788			0.10975	0.61253
0.46875	1.17652	0.45916	1.96924	0.45173	2.65419	0.44472	3.30076	0.43826	3.89714			0.10986	0.61305
0.46976	1.17505	0.46015	1.96998	0.45282	2.64607	0.44572	3.30076	0.43927	3.8964			0.10996	0.61358
0.47075	1.17652	0.46116	1.96924	0.45376	2.65198	0.44671	3.30224	0.44026	3.89714			0.11006	0.6141
0.47175	1.17652	0.46216	1.9685	0.45476	2.65124	0.44771	3.30224	0.44123	3.9001			0.11017	0.61463
0.47276	1.17579	0.46316	1.96924	0.45575	2.65271	0.44874	3.29929	0.44221	3.90157			0.11027	0.61515
0.47374	1.17726	0.46416	1.96924	0.45676	2.65198	0.44972	3.30076	0.44325	3.89788			0.11037	0.61568
0.47474	1.17726	0.46516	1.9685	0.45775	2.65271	0.45072	3.30076	0.44427	3.8964			0.11047	0.6162
0.47575	1.17652	0.46616	1.96924	0.45875	2.65271	0.45172	3.30076	0.44527	3.8964			0.11058	0.61672
0.47673	1.178	0.46716	1.96924	0.45976	2.65198	0.45274	3.29929	0.44626	3.89714			0.11068	0.61725
0.47773	1.178	0.46816	1.96924	0.46078	2.64976	0.45374	3.29929	0.44726	3.89714			0.11078	0.61777
0.47875	1.17652	0.46916	1.96924	0.46175	2.65271	0.45472	3.3015	0.44827	3.8964			0.11089	0.6183
0.47973	1.178	0.47017	1.96776	0.46279	2.64902	0.45576	3.29781	0.44926	3.89714			0.11099	0.61882
0.48073	1.178	0.47118	1.96702	0.46376	2.65124	0.45673	3.30002	0.45026	3.89714			0.11109	0.61934
0.48175	1.17652	0.47219	1.96629	0.46474	2.65345	0.45772	3.30076	0.45125	3.89788			0.1112	0.61987
0.48275	1.17652	0.47317	1.96776	0.46574	2.65345	0.45874	3.29929	0.45224	3.89862			0.1113	0.62039
0.48376	1.17505	0.47417	1.96776	0.46677	2.6505	0.45975	3.29855	0.45327	3.8964			0.1114	0.62092
0.48479	1.17283	0.47517	1.96776	0.46776	2.65124	0.46074	3.29929	0.45427	3.8964			0.11151	0.62144
0.48576	1.17505	0.47618	1.96702	0.46874	2.65345	0.46173	3.30002	0.45525	3.89788			0.11161	0.62196
0.48677	1.17431	0.47719	1.96629	0.46976	2.65124	0.46275	3.29855	0.45625	3.89788			0.11171	0.62249
0.48779	1.17283	0.47818	1.96702	0.47076	2.65198	0.46373	3.30002	0.45725	3.89788			0.11182	0.62301
0.48876	1.17505	0.47918	1.96702	0.47171	2.6564	0.46473	3.30002	0.45826	3.89714			0.11192	0.62354
0.48976	1.17579	0.48017	1.96776	0.47273	2.65419	0.46573	3.30002	0.45928	3.89567			0.11202	0.62406
0.49076	1.17505	0.48117	1.96776	0.47373	2.65419	0.46672	3.30076	0.46026	3.89714			0.11212	0.62458
0.49174	1.17726	0.48218	1.96702	0.47473	2.65419	0.46772	3.30076	0.46126	3.89714			0.11223	0.62511
0.49274	1.17726	0.48316	1.9685	0.47574	2.65345	0.46874	3.29929	0.46228	3.89567			0.11233	0.62563
0.49376	1.17579	0.48414	1.97071	0.47674	2.65345	0.46975	3.29855	0.46329	3.89419			0.11243	0.62616
0.49474	1.17726	0.48515	1.96998	0.47774	2.65345	0.47076	3.29781	0.46426	3.89714			0.11254	0.62668
0.49575	1.17652	0.48619	1.96629	0.47875	2.65271	0.47174	3.29929	0.46528	3.89567			0.11264	0.6272
0.49676	1.17579	0.48718	1.96702	0.47973	2.65419	0.47276	3.29781	0.46627	3.8964			0.11274	0.62773
0.49773	1.178	0.48816	1.9685	0.48074	2.65345	0.47373	3.30002	0.46726	3.89714			0.11285	0.62825
0.49874	1.17726	0.48916	1.96924	0.48175	2.65271	0.47471	3.30224	0.46827	3.8964			0.11295	0.62878
0.49975	1.17652	0.49015	1.96998	0.48273	2.65419	0.47573	3.30002	0.46925	3.89788			0.11305	0.6293
0.50073	1.178	0.49115	1.96998	0.48373	2.65419	0.47672	3.30076	0.47026	3.89714			0.11316	0.62982
0.50175	1.17652	0.49215	1.96998	0.48472	2.65567	0.47772	3.3015	0.47128	3.89567			0.11326	0.63035
0.50276	1.17505	0.49313	1.97145	0.48565	2.66157	0.47872	3.30076	0.47226	3.89714			0.11336	0.63087
0.50375	1.17652	0.49414	1.97071	0.48664	2.66231	0.47976	3.29781	0.47327	3.8964			0.11346	0.6314
0.50476	1.17579	0.49518	1.96702	0.48768	2.65862	0.48076	3.29781	0.47426	3.89714			0.11357	0.63192
0.50577	1.17431	0.49616	1.96924	0.48873	2.65419	0.48175	3.29855	0.47529	3.89419			0.11367	0.63245
0.50674	1.17726	0.49716	1.9685	0.48978	2.64976	0.48273	3.30002	0.47627	3.8964			0.11377	0.63297
0.50775	1.17652	0.49816	1.9685	0.49072	2.65567	0.48373	3.30002	0.47727	3.8964			0.11388	0.63349
0.50876	1.17579	0.49916	1.96924	0.49169	2.65788	0.48473	3.30002	0.47825	3.89788			0.11398	0.63402
0.50974	1.17726	0.50017	1.96776	0.4927	2.65714	0.48572	3.3015	0.47927	3.8964			0.11408	0.63454
0.51074	1.17726	0.50118	1.96702	0.49374	2.65345	0.48672	3.30076	0.48028	3.89493			0.11419	0.63507
0.51174	1.17726	0.50217	1.96776	0.49472	2.65567	0.48773	3.30002	0.48126	3.89714			0.11429	0.63559
0.51273	1.178	0.50316	1.96924	0.49576	2.65124	0.48873	3.30002	0.48227	3.8964			0.11439	0.63611
0.51375	1.17652	0.50416	1.9685	0.49671	2.6564	0.48972	3.3015	0.48326	3.89714			0.1145	0.63664
0.51476	1.17505	0.50516	1.96924	0.49768	2.65936	0.49072	3.3015	0.48424	3.89862			0.1146	0.63716
0.51572	1.17874	0.50615	1.96998	0.49872	2.65493	0.49175	3.29855	0.48528	3.89567			0.1147	0.63769
0.51671	1.18021	0.50715	1.96998	0.49973	2.65419	0.49274	3.29929	0.48627	3.8964			0.11481	0.63821
0.51768	1.18317	0.50815	1.96998	0.50072	2.65567	0.49373	3.30002	0.48725	3.89788			0.11491	0.63873
0.51868	1.18317	0.50915	1.96998	0.50176	2.65124	0.49474	3.29929	0.48828	3.89567			0.11501	0.63926
0.51972	1.17874	0.51016	1.96924	0.5027	2.65714	0.49576	3.29707	0.48926	3.89714			0.11511	0.63978
0.52076	1.17579	0.51116	1.96924	0.50374	2.65345	0.49673	3.30002	0.49026	3.89714			0.11522	0.64031
0.52175	1.17652	0.51216	1.9685	0.50471	2.6564	0.49775	3.29855	0.49125	3.89788			0.11532	0.64083
0.52274	1.17726	0.51317	1.96776	0.50571	2.6564	0.49872	3.3015	0.49224	3.89936			0.11542	0.64135
0.52376	1.17579	0.51417	1.96776	0.50671	2.6564	0.49974	3.29929	0.49328	3.89493			0.11553	0.64188
0.52475	1.17652	0.51516	1.9685	0.50769	2.65788	0.50075	3.29855	0.49427	3.8964			0.11563	0.6424
0.52576	1.17505	0.51614	1.97071	0.50872	2.65567	0.50175	3.29855	0.49526	3.89714			0.11573	0.64293
0.52676	1.17579	0.51712	1.97219	0.50969	2.65788	0.50276	3.29707	0.49625	3.89788			0.11584	0.64345
0.52772	1.17948	0.51814	1.97071	0.51074	2.65345	0.50374	3.29929	0.49726	3.89714			0.11594	0.64397
0.52872	1.17948	0.51916	1.9685	0.51175	2.65271	0.50474	3.29929	0.49824	3.89862			0.11604	0.6445
0.52971	1.18021	0.52018	1.96702	0.51272	2.65493	0.50575	3.29855	0.49924	3.89862			0.11615	0.64502
0.53068	1.18243	0.52117	1.96776	0.51372	2.65493	0.50674	3.29929	0.50024	3.89862			0.11625	0.64555
0.53171	1.18021	0.52215	1.96998	0.51471	2.6564	0.50772	3.30076	0.50124	3.89862			0.11635	0.64607
0.53272	1.17874	0.52313	1.97145	0.51572	2.65567	0.50872	3.30076	0.50226	3.89714			0.11645	0.64659
0.53371	1.18021	0.52413	1.97145	0.51672	2.65567	0.50973	3.30002	0.50327	3.8964			0.11656	0.64712
0.53472	1.17948	0.52514	1.97071	0.5177	2.65714	0.51074	3.29929	0.50426	3.89714			0.11666	0.64764
0.53572	1.17874	0.52616	1.9685	0.5187	2.65714	0.51175	3.29855	0.50526	3.89714			0.11676	0.64817
0.53668	1.18243	0.52715	1.96998	0.51971	2.6564	0.51274	3.29929	0.50624	3.89936			0.11687	0.64869
0.53768	1.18243	0.52812	1.97219	0.52068	2.65936	0.51376	3.29781	0.50726	3.89714			0.11697	0.64921
0.53871	1.18021	0.52913	1.97145	0.5217	2.65714	0.51475	3.29855	0.50826	3.89714			0.11707	0.64974
0.53969	1.18169	0.53013	1.97145	0.52263	2.66379	0.51571	3.30224	0.50925	3.89788			0.11718	0.65026
0.54072	1.17948	0.53114	1.97071	0.52366	2.66083	0.51672	3.30076	0.51024	3.89862			0.11728	0.65079
0.54173	1.178	0.53214	1.97071	0.52468	2.65936	0.51771	3.30224	0.51124	3.89936			0.11738	0.65131
0.54271	1.18021	0.53315	1.96998	0.52567	2.6601	0.51874	3.29929	0.51224	3.89862			0.11749	0.65184
0.54372	1.17948	0.53416	1.96924	0.52669	2.65788	0.51973	3.30002	0.51325	3.89788			0.11759	0.65236
0.54472	1.17874	0.53515	1.96998	0.52768	2.65936	0.52075	3.29855	0.51425	3.89788			0.11769	0.65288
0.54572	1.17948	0.53616	1.96924	0.52868	2.65936	0.52173	3.30002	0.51523	3.9001			0.1178	0.65341
0.54672	1.17948	0.53717	1.96776	0.52968	2.65862	0.52273	3.30002	0.51622	3.90083			0.1179	0.65393
0.54772	1.17874	0.53816	1.96924	0.53072	2.65493	0.52372	3.30076	0.51724	3.89936			0.118	0.65446
0.5487	1.18095	0.53915	1.96998	0.53168	2.65862	0.52473	3.30002	0.51824	3.89862			0.1181	0.65498
0.54971	1.18021	0.54016	1.96924	0.53266	2.66083	0.52575	3.29855	0.51925	3.89788			0.11821	0.6555
0.55072	1.17948	0.54115	1.96998	0.5337	2.65714	0.52676	3.29781	0.52023	3.9001			0.11831	0.65603
0.55168	1.18243	0.54213	1.97145	0.53467	2.6601	0.52771	3.30224	0.52124	3.89936			0.11841	0.65655
0.55268	1.18317	0.54313	1.97145	0.53566	2.66083	0.52872	3.3015	0.52224	3.89936			0.11852	0.65708
0.55368	1.18243	0.54412	1.97219	0.53668	2.65862	0.52972	3.3015	0.52325	3.89788			0.11862	0.6576
0.55467	1.1839	0.54512	1.97293	0.53772	2.65567	0.5307	3.30298	0.52423	3.9001			0.11872	0.65812
0.55568	1.18317	0.54613	1.97145	0.53876	2.65198	0.53172	3.30076	0.52523	3.9001			0.11883	0.65865
0.55668	1.18243	0.54714	1.97071	0.53976	2.65198	0.53275	3.29855	0.52624	3.89936			0.11893	0.65917
0.55768	1.18317	0.54813	1.97145	0.54066	2.66083	0.53376	3.29781	0.52724	3.89936			0.11903	0.6597
0.55869	1.18169	0.54912	1.97219	0.54168	2.65936	0.53475	3.29855	0.52826	3.89714			0.11914	0.66022
0.55972	1.17948	0.55013	1.97145	0.54265	2.66157	0.53573	3.30002	0.52924	3.89862			0.11924	0.66074
0.5607	1.18095	0.55113	1.97145	0.54364	2.66231	0.53672	3.30076	0.53024	3.89936			0.11934	0.66127
0.56172	1.17948	0.55212	1.97219	0.54465	2.66157	0.53775	3.29855	0.53124	3.89936			0.11944	0.66179
0.56272	1.17948	0.55313	1.97145	0.54564	2.66305	0.53875	3.29855	0.53224	3.89936			0.11955	0.66232
0.5637	1.18095	0.55412	1.97219	0.54666	2.66083	0.53973	3.30002	0.5332	3.90231			0.11965	0.66284
0.56472	1.17948	0.55512	1.97219	0.54764	2.66231	0.54076	3.29781	0.53423	3.9001			0.11975	0.66336
0.56572	1.17948	0.55612	1.97219	0.54868	2.65862	0.54172	3.30076	0.53524	3.89936			0.11986	0.66389
0.56668	1.18243	0.55713	1.97145	0.54968	2.65862	0.5427	3.30298	0.53623	3.9001			0.11996	0.66441
0.56768	1.18243	0.55813	1.97145	0.55066	2.66083	0.54373	3.30002	0.53721	3.90157			0.12006	0.66494
0.56868	1.18243	0.55912	1.97219	0.55166	2.66083	0.54472	3.3015	0.53824	3.89862			0.12017	0.66546
0.56967	1.1839	0.56013	1.97145	0.55268	2.65936	0.54571	3.30224	0.53921	3.90157			0.12027	0.66598
0.57067	1.1839	0.56113	1.97145	0.55368	2.65936	0.54672	3.3015	0.54022	3.90083			0.12037	0.66651
0.57168	1.18317	0.56212	1.97293	0.55467	2.6601	0.54772	3.3015	0.54123	3.9001			0.12048	0.66703
0.57266	1.18464	0.56312	1.97293	0.55566	2.66083	0.54873	3.30002	0.54222	3.90083			0.12058	0.66756
0.57366	1.18464	0.5641	1.9744	0.55664	2.66305	0.54972	3.30076	0.54324	3.89862			0.12068	0.66808
0.57468	1.18317	0.56512	1.97219	0.55765	2.66157	0.55072	3.3015	0.54423	3.9001			0.12079	0.6686
0.57566	1.18464	0.56614	1.97071	0.55865	2.66157	0.55174	3.29929	0.54519	3.90379			0.12089	0.66913
0.57667	1.1839	0.56713	1.97145	0.55963	2.66379	0.55272	3.30076	0.5462	3.90305			0.12099	0.66965
0.57767	1.1839	0.56811	1.97367	0.56067	2.6601	0.55372	3.30076	0.5472	3.90231			0.12109	0.67018
0.57865	1.18538	0.56912	1.97293	0.56163	2.66379	0.55472	3.3015	0.5482	3.90305			0.1212	0.6707
0.57965	1.18538	0.57012	1.97293	0.56261	2.66526	0.55576	3.29781	0.54921	3.90157			0.1213	0.67123
0.58066	1.18464	0.57112	1.97293	0.56364	2.66231	0.55672	3.3015	0.5502	3.90231			0.1214	0.67175
0.58164	1.18612	0.57212	1.97219	0.56468	2.65862	0.55769	3.30371	0.5512	3.90231			0.12151	0.67227
0.58265	1.18538	0.57312	1.97219	0.56568	2.65936	0.55871	3.30224	0.55222	3.90083			0.12161	0.6728
0.58368	1.18317	0.57412	1.97293	0.56667	2.6601	0.55968	3.30445	0.55321	3.90157			0.12171	0.67332
0.58467	1.1839	0.57511	1.97367	0.56765	2.66157	0.56073	3.30002	0.55423	3.9001			0.12182	0.67385
0.58568	1.18317	0.57611	1.97367	0.56864	2.66305	0.56174	3.29929	0.55523	3.9001			0.12192	0.67437
0.58668	1.18243	0.57711	1.97367	0.56962	2.66452	0.56273	3.30002	0.55624	3.89936			0.12202	0.67489
0.58765	1.18538	0.5781	1.9744	0.57063	2.66379	0.56372	3.30076	0.55721	3.90157			0.12213	0.67542
0.58865	1.18538	0.57911	1.97367	0.57168	2.65936	0.56472	3.3015	0.5582	3.90231			0.12223	0.67594
0.58966	1.18464	0.58011	1.97367	0.57265	2.66157	0.56572	3.30076	0.55922	3.90083			0.12233	0.67647
0.59065	1.18538	0.58112	1.97293	0.57364	2.66305	0.56668	3.30445	0.56022	3.90083			0.12243	0.67699
0.59166	1.18464	0.58212	1.97293	0.57461	2.66526	0.56768	3.30445	0.56123	3.9001			0.12254	0.67751
0.59268	1.18317	0.58311	1.97367	0.57564	2.66231	0.56872	3.30076	0.56222	3.90083			0.12264	0.67804
0.59366	1.18464	0.58411	1.97367	0.57666	2.66083	0.56974	3.29929	0.56319	3.90379			0.12274	0.67856
0.59467	1.1839	0.5851	1.9744	0.57764	2.66231	0.5707	3.30298	0.5642	3.90231			0.12285	0.67909
0.59568	1.18243	0.58609	1.97514	0.57868	2.65862	0.57171	3.30224	0.56522	3.90083			0.12295	0.67961
0.59665	1.18538	0.58709	1.97514	0.57966	2.66083	0.57272	3.3015	0.56623	3.9001			0.12305	0.68013
0.59764	1.18686	0.58809	1.97514	0.58067	2.6601	0.5737	3.30298	0.56722	3.90083			0.12316	0.68066
0.59863	1.1876	0.5891	1.9744	0.58164	2.66305	0.57471	3.30224	0.5682	3.90231			0.12326	0.68118
0.5996	1.19055	0.5901	1.9744	0.58261	2.66526	0.5757	3.30298	0.5692	3.90231			0.12336	0.68171
0.60061	1.18907	0.59111	1.97367	0.58362	2.66452	0.57672	3.30076	0.57019	3.90379			0.12347	0.68223
												0.12357	0.68275
												0.12367	0.68328
												0.12378	0.6838
												0.12388	0.68433
												0.12398	0.68485
												0.12408	0.68537
												0.12419	0.6859
												0.12429	0.68642
												0.12439	0.68695
												0.1245	0.68747
												0.1246	0.68799
												0.1247	0.68852
												0.12481	0.68904
												0.12491	0.68957
												0.12501	0.69009
												0.12512	0.69062
												0.12522	0.69114
												0.12532	0.69166
												0.12542	0.69219
												0.12553	0.69271
												0.12563	0.69324
												0.12573	0.69376
												0.12584	0.69428
												0.12594	0.69481
												0.12604	0.69533
												0.12615	0.69586
												0.12625	0.69638
												0.12635	0.6969
												0.12646	0.69743
												0.12656	0.69795
												0.12666	0.69848
												0.12677	0.699
												0.12687	0.69952
												0.12697	0.70005
												0.12707	0.70057
												0.12718	0.7011
												0.12728	0.70162
												0.12738	0.70214
												0.12749	0.70267
												0.12759	0.70319
												0.12769	0.70372
												0.1278	0.70424
												0.1279	0.70476
												0.128	0.70529
												0.12811	0.70581
												0.12821	0.70634
												0.12831	0.70686
												0.12841	0.70739
												0.12852	0.70791
												0.12862	0.70843
												0.12872	0.70896
												0.12883	0.70948
												0.12893	0.71001
												0.12903	0.71053
												0.12914	0.71105
												0.12924	0.71158
												0.12934	0.7121
												0.12945	0.71263
												0.12955	0.71315
												0.12965	0.71367
												0.12976	0.7142
												0.12986	0.71472
												0.12996	0.71525
												0.13006	0.71577
												0.13017	0.71629
												0.13027	0.71682
												0.13037	0.71734
												0.13048	0.71787
												0.13058	0.71839
												0.13068	0.71891
												0.13079	0.71944
												0.13089	0.71996
												0.13099	0.72049
												0.1311	0.72101
												0.1312	0.72153
												0.1313	0.72206
												0.1314	0.72258
												0.13151	0.72311
												0.13161	0.72363
												0.13171	0.72415
												0.13182	0.72468
												0.13192	0.7252
												0.13202	0.72573
												0.13213	0.72625
												0.13223	0.72678
												0.13233	0.7273
												0.13244	0.72782
												0.13254	0.72835
												0.13264	0.72887
												0.13275	0.7294
												0.13285	0.72992
												0.13295	0.73044
												0.13305	0.73097
												0.13316	0.73149
												0.13326	0.73202
												0.13336	0.73254
												0.13347	0.73306
												0.13357	0.73359
												0.13367	0.73411
												0.13378	0.73464
												0.13388	0.73516
												0.13398	0.73568
												0.13409	0.73621
												0.13419	0.73673
												0.13429	0.73726
												0.13439	0.73778
												0.1345	0.7383
												0.1346	0.73883
												0.1347	0.73935
												0.13481	0.73988
												0.13491	0.7404
												0.13501	0.74092
												0.13512	0.74145
												0.13522	0.74197
												0.13532	0.7425
												0.13543	0.74302
												0.13553	0.74354
												0.13563	0.74407
												0.13574	0.74459
												0.13584	0.74512
												0.13594	0.74564
												0.13604	0.74617
												0.13615	0.74669
												0.13625	0.74721
												0.13635	0.74774
												0.13646	0.74826
												0.13656	0.74879
												0.13666	0.74931
												0.13677	0.74983
												0.13687	0.75036
												0.13697	0.75088
												0.13708	0.75141
												0.13718	0.75193
												0.13728	0.75245
												0.13738	0.75298
												0.13749	0.7535
												0.13759	0.75403
												0.13769	0.75455
												0.1378	0.75507
												0.1379	0.7556
												0.138	0.75612
												0.13811	0.75665
												0.13821	0.75717
												0.13831	0.75769
												0.13842	0.75822
												0.13852	0.75874
												0.13862	0.75927
												0.13873	0.75979
												0.13883	0.76031
												0.13893	0.76084
												0.13903	0.76136
												0.13914	0.76189
												0.13924	0.76241
												0.13934	0.76293
												0.13945	0.76346
												0.13955	0.76398
												0.13965	0.76451
												0.13976	0.76503
												0.13986	0.76556
												0.13996	0.76608
												0.14007	0.7666
												0.14017	0.76713
												0.14027	0.76765
												0.14037	0.76818
												0.14048	0.7687
												0.14058	0.76922
												0.14068	0.76975
												0.14079	0.77027
												0.14089	0.7708
												0.14099	0.77132
												0.1411	0.77184
												0.1412	0.77237
												0.1413	0.77289
												0.14141	0.77342
												0.14151	0.77394
												0.14161	0.77446
												0.14172	0.77499
												0.14182	0.77551
												0.14192	0.77604
												0.14202	0.77656
												0.14213	0.77708
												0.14223	0.77761
												0.14233	0.77813
												0.14244	0.77866
												0.14254	0.77918
												0.14264	0.7797
												0.14275	0.78023
												0.14285	0.78075
												0.14295	0.78128
												0.14306	0.7818
												0.14316	0.78233
												0.14326	0.78285
												0.14336	0.78337
												0.14347	0.7839
												0.14357	0.78442
												0.14367	0.78495
												0.14378	0.78547
												0.14388	0.78599
												0.14398	0.78652
												0.14409	0.78704
												0.14419	0.78757
												0.14429	0.78809
												0.1444	0.78861
												0.1445	0.78914
												0.1446	0.78966
												0.14471	0.79019
												0.14481	0.79071
												0.14491	0.79123
												0.14501	0.79176
												0.14512	0.79228
												0.14522	0.79281
												0.14532	0.79333
												0.14543	0.79385
												0.14553	0.79438
												0.14563	0.7949
												0.14574	0.79543
												0.14584	0.79595
												0.14594	0.79647
												0.14605	0.797
												0.14615	0.79752
												0.14625	0.79805
												0.14635	0.79857
												0.14646	0.79909
												0.14656	0.79962
												0.14666	0.80014
												0.14677	0.80067
												0.14687	0.80119
												0.14697	0.80172
												0.14708	0.80224
												0.14718	0.80276
												0.14728	0.80329
												0.14739	0.80381
												0.14749	0.80434
												0.14759	0.80486
												0.1477	0.80538
												0.1478	0.80591
												0.1479	0.80643
												0.148	0.80696
												0.14811	0.80748
												0.14821	0.808
												0.14831	0.80853
												0.14842	0.80905
												0.14852	0.80958
												0.14862	0.8101
												0.14873	0.81062
												0.14883	0.81115
												0.14893	0.81167
												0.14904	0.8122
												0.14914	0.81272
												0.14924	0.81324
												0.14934	0.81377
												0.14945	0.81429
												0.14955	0.81482
												0.14965	0.81534
												0.14976	0.81586
												0.14986	0.81639
												0.14996	0.81691
												0.15007	0.81744
												0.15017	0.81796
												0.15027	0.81848
												0.15038	0.81901
												0.15048	0.81953
												0.15058	0.82006
												0.15069	0.82058
												0.15079	0.82111
												0.15089	0.82163
												0.15099	0.82215
												0.1511	0.82268
												0.1512	0.8232
												0.1513	0.82373
												0.15141	0.82425
												0.15151	0.82477
												0.15161	0.8253
												0.15172	0.82582
												0.15182	0.82635
												0.15192	0.82687
												0.15203	0.82739
												0.15213	0.82792
												0.15223	0.82844
												0.15233	0.82897
												0.15244	0.82949
												0.15254	0.83001
												0.15264	0.83054
												0.15275	0.83106
												0.15285	0.83159
												0.15295	0.83211
												0.15306	0.83263
												0.15316	0.83316
												0.15326	0.83368
												0.15337	0.83421
												0.15347	0.83473
												0.15357	0.83525
												0.15368	0.83578
												0.15378	0.8363
												0.15388	0.83683
												0.15398	0.83735
												0.15409	0.83787
												0.15419	0.8384
												0.15429	0.83892
												0.1544	0.83945
												0.1545	0.83997

## Sheet: Fig. 3c
Tafel plots
Pt1SAs/C				Pt6NCs/C				PtNPs/C				Pt/Ccom
Experimental data		Fitted curve		Experimental data		Fitted curve		Experimental data		Fitted curve		Experimental data		Fitted curve
E/V vs. RHE	jk/mA cm-2	E/V vs. RHE	jk/mA cm-2	E/V vs. RHE	jk/mA cm-2	E/V vs. RHE	jk/mA cm-2	E/V vs. RHE	jk/mA cm-2	E/V vs. RHE	jk/mA cm-2	E/V vs. RHE	jk/mA cm-2	E/V vs. RHE	jk/mA cm-2
-0.02071	0.07659	-0.02071	0.07283	-0.02016	2.00195	-0.02016	1.95787	-0.02044	0.50103	-0.02044	0.49715	-0.02034	0.74729	-0.02034	0.7418
-0.01978	0.07039	-0.02067	0.07271	-0.01996	1.98963	-0.02012	1.95488	-0.01962	0.48121	-0.01962	0.47815	-0.01963	0.72319	-0.0203	0.74056
-0.01881	0.06758	-0.02063	0.07258	-0.01987	1.97543	-0.02008	1.95189	-0.01881	0.46135	-0.01881	0.45908	-0.01891	0.70017	-0.02025	0.73933
-0.01785	0.06375	-0.02059	0.07246	-0.01974	1.96146	-0.02004	1.94889	-0.01799	0.44151	-0.01849	0.45156	-0.01818	0.67674	-0.02021	0.7381
-0.01688	0.0608	-0.02055	0.07233	-0.01957	1.94786	-0.02	1.94589	-0.01717	0.42147	-0.01845	0.45061	-0.01745	0.65342	-0.02017	0.73686
-0.01591	0.05744	-0.02051	0.07221	-0.01945	1.9332	-0.01996	1.94317	-0.01635	0.4017	-0.01841	0.44966	-0.01673	0.62931	-0.02013	0.73562
-0.01495	0.05433	-0.02047	0.07208	-0.01923	1.92001	-0.01996	1.94289	-0.01553	0.38167	-0.01837	0.4487	-0.016	0.60506	-0.02009	0.73439
-0.01399	0.04996	-0.02042	0.07195	-0.019	1.90658	-0.01992	1.93989	-0.01471	0.36105	-0.01833	0.44775	-0.01527	0.5802	-0.02005	0.73315
-0.01302	0.04717	-0.02038	0.07183	-0.01881	1.89233	-0.01987	1.93688	-0.01388	0.34085	-0.01828	0.4468	-0.01454	0.55511	-0.02001	0.73191
-0.01206	0.04365	-0.02034	0.0717	-0.01875	1.87548	-0.01987	1.93653	-0.01306	0.32025	-0.01824	0.44585	-0.01381	0.5294	-0.01997	0.73067
-0.0111	0.03935	-0.0203	0.07158	-0.0186	1.85972	-0.01983	1.93387	-0.01223	0.2997	-0.0182	0.4449	-0.01308	0.5038	-0.01993	0.72943
-0.01013	0.03596	-0.02026	0.07145	-0.0183	1.84667	-0.01979	1.93085	-0.0114	0.27893	-0.01816	0.44394	-0.01235	0.47773	-0.01989	0.72819
-0.00916	0.03334	-0.02022	0.07132	-0.01815	1.83045	-0.01975	1.92784	-0.01057	0.25788	-0.01812	0.44299	-0.01161	0.45125	-0.01985	0.72695
-0.00819	0.03031	-0.02018	0.0712	-0.01794	1.815	-0.01974	1.92692	-0.00974	0.23689	-0.01808	0.44204	-0.01088	0.42434	-0.01981	0.72571
-0.00726	0.0236	-0.02013	0.07107	-0.01772	1.79939	-0.01971	1.92482	-0.00891	0.21583	-0.01804	0.44109	-0.01014	0.39681	-0.01977	0.72447
-0.0063	0.02014	-0.02009	0.07095	-0.01748	1.78396	-0.01967	1.9218	-0.00807	0.1949	-0.018	0.44014	-0.00941	0.36907	-0.01973	0.72322
-0.00533	0.01674	-0.02005	0.07082	-0.01733	1.76638	-0.01963	1.91877	-0.00724	0.17355	-0.01799	0.43992	-0.00867	0.34088	-0.01969	0.72198
-0.00436	0.01436	-0.02001	0.07069	-0.01721	1.74772	-0.01959	1.91574	-0.0064	0.15242	-0.01796	0.43918	-0.00793	0.31242	-0.01965	0.72073
-0.0034	0.01033	-0.01997	0.07057	-0.01704	1.72985	-0.01957	1.9143	-0.00556	0.13101	-0.01792	0.43823	-0.00719	0.28342	-0.01963	0.72024
-0.00244	0.00556	-0.01993	0.07044	-0.01675	1.71409	-0.01955	1.91271	-0.00472	0.10954	-0.01788	0.43728	-0.00645	0.25428	-0.01961	0.71949
-0.00149	0.0014	-0.01989	0.07031	-0.01661	1.69456	-0.01951	1.90967	-0.00388	0.08771	-0.01784	0.43632	-0.0057	0.22493	-0.01956	0.71824
-0.00049949	5.07397e-05	-0.01985	0.07019	-0.01647	1.67475	-0.01947	1.90663	-0.00304	0.06586	-0.0178	0.43537	-0.00496	0.19453	-0.01952	0.71699
0.00043248	0.00673	-0.0198	0.07006	-0.0162	1.65734	-0.01945	1.90536	-0.00219	0.04389	-0.01776	0.43442	-0.00422	0.16339	-0.01948	0.71574
0.00138	0.01214	-0.01978	0.06998	-0.016	1.6382	-0.01943	1.90359	-0.00135	0.0221	-0.01772	0.43347	-0.00347	0.13245	-0.01944	0.71449
0.00236	0.01445	-0.01976	0.06993	-0.01586	1.61683	-0.01939	1.90055	-0.00049987	1.87897e-05	-0.01768	0.43251	-0.00273	0.10069	-0.0194	0.71324
0.00333	0.01704	-0.01972	0.06981	-0.01568	1.59616	-0.01934	1.8975	0.000345395	0.02253	-0.01764	0.43156	-0.00198	0.06817	-0.01936	0.71199
0.00426	0.024	-0.01968	0.06968	-0.01541	1.5771	-0.0193	1.89445	0.00119	0.04501	-0.01759	0.43061	-0.00123	0.03541	-0.01932	0.71074
0.00522	0.02814	-0.01964	0.06955	-0.01523	1.55547	-0.01926	1.8914	0.00204	0.06754	-0.01755	0.42965	-0.000479888	0.00269	-0.01928	0.70949
0.00619	0.03109	-0.0196	0.06943	-0.01499	1.53486	-0.01923	1.8889	0.00289	0.09033	-0.01751	0.4287	0.00027008	0.03109	-0.01924	0.70824
0.00714	0.03629	-0.01956	0.0693	-0.01476	1.51333	-0.01922	1.88834	0.00374	0.11314	-0.01747	0.42775	0.00102	0.0653	-0.0192	0.70698
0.0081	0.04019	-0.01952	0.06917	-0.01458	1.49014	-0.01918	1.88528	0.0046	0.13591	-0.01743	0.42679	0.00178	0.09998	-0.01916	0.70573
0.00906	0.04455	-0.01947	0.06905	-0.01433	1.46825	-0.01914	1.88221	0.00545	0.15898	-0.01739	0.42584	0.00253	0.13545	-0.01912	0.70447
0.01001	0.04946	-0.01943	0.06892	-0.01409	1.4456	-0.0191	1.87915	0.00631	0.18218	-0.01735	0.42488	0.00328	0.17129	-0.01908	0.70321
0.01096	0.05423	-0.01939	0.06879	-0.01384	1.42266	-0.01906	1.87608	0.00716	0.20568	-0.01731	0.42393	0.00404	0.20752	-0.01904	0.70196
0.01193	0.05734	-0.01935	0.06867	-0.0136	1.39916	-0.01902	1.873	0.00802	0.22923	-0.01727	0.42298	0.0048	0.24421	-0.019	0.7007
0.01294	0.05631	-0.01931	0.06854	-0.01333	1.37561	-0.019	1.87159	0.00888	0.25244	-0.01723	0.42202	0.00556	0.28175	-0.01896	0.69944
0.01381	0.07023	-0.01927	0.06841	-0.01307	1.35149	-0.01898	1.86993	0.00974	0.27623	-0.01719	0.42107	0.00632	0.31941	-0.01892	0.69818
0.01477	0.0738	-0.01923	0.06828	-0.0128	1.32706	-0.01894	1.86685	0.0106	0.30024	-0.01717	0.4207	0.00708	0.35835	-0.01891	0.69789
0.01575	0.07671	-0.01919	0.06816	-0.01252	1.3023	-0.0189	1.86377	0.01146	0.32419	-0.01715	0.42011	0.00784	0.39802	-0.01887	0.69692
0.0167	0.08113	-0.01914	0.06803	-0.01227	1.2758	-0.01886	1.86068	0.01232	0.34865	-0.01711	0.41916	0.00861	0.4374	-0.01883	0.69566
0.01765	0.08723	-0.0191	0.0679	-0.012	1.24949	-0.01881	1.85759	0.01318	0.37294	-0.01707	0.4182	0.00938	0.47709	-0.01879	0.6944
0.01861	0.09117	-0.01906	0.06777	-0.01171	1.22311	-0.01881	1.85722	0.01404	0.39784	-0.01703	0.41725	0.01014	0.51901	-0.01875	0.69314
0.01955	0.09706	-0.01902	0.06765	-0.01142	1.19607	-0.01877	1.8545	0.01491	0.42258	-0.01699	0.41629	0.01091	0.56131	-0.01871	0.69187
0.0205	0.10204	-0.01898	0.06752	-0.01114	1.16802	-0.01875	1.85267	0.01577	0.44734	-0.01695	0.41534	0.01168	0.60397	-0.01867	0.69061
		-0.01894	0.06739	-0.01085	1.13957	-0.01873	1.8514	0.01664	0.47211	-0.0169	0.41438	0.01245	0.64712	-0.01863	0.68934
		-0.0189	0.06726	-0.01054	1.11137	-0.01869	1.84831	0.01751	0.49741	-0.01686	0.41343	0.01322	0.69097	-0.01859	0.68808
		-0.01886	0.06713	-0.01022	1.0828	-0.01865	1.8452	0.01837	0.52273	-0.01682	0.41247	0.01399	0.73533	-0.01855	0.68681
		-0.01881	0.06701	-0.00989	1.05384	-0.01861	1.8421	0.01924	0.54839	-0.01678	0.41152	0.01477	0.78101	-0.01851	0.68554
--	--	-0.01881	0.06698	-0.00956	1.02413	-0.0186	1.84125	0.02011	0.57427	-0.01674	0.41056	0.01554	0.82723	-0.01847	0.68427
--	--	-0.01877	0.06688	-0.00921	0.99476	-0.01857	1.83899			-0.0167	0.40961	0.01632	0.87424	-0.01843	0.683
--	--	-0.01873	0.06675	-0.00889	0.96314	-0.01853	1.83588			-0.01666	0.40865	0.0171	0.92192	-0.01839	0.68173
--	--	-0.01869	0.06662	-0.00855	0.93183	-0.01849	1.83276			-0.01662	0.4077	0.01787	0.97028	-0.01835	0.68046
--	--	-0.01865	0.06649	-0.00822	0.89891	-0.01845	1.82965			-0.01658	0.40674	0.01865	1.02054	-0.01831	0.67919
--	--	-0.01861	0.06636	-0.00788	0.86549	-0.01841	1.82653			-0.01654	0.40578	0.01943	1.07186	-0.01827	0.67792
--	--	-0.01857	0.06624	-0.00752	0.83241	-0.01837	1.8234			-0.0165	0.40483	0.02021	1.12267	-0.01823	0.67665
--	--	-0.01853	0.06611	-0.00717	0.79802	-0.01833	1.82027			-0.01646	0.40387			-0.01818	0.67537
--	--	-0.01848	0.06598	-0.00684	0.7618	-0.0183	1.81829			-0.01642	0.40292			-0.01818	0.67528
--	--	-0.01844	0.06585	-0.00649	0.72501	-0.01829	1.81714			-0.01638	0.40196			-0.01814	0.6741
--	--	-0.0184	0.06572	-0.00614	0.68763	-0.01824	1.81401			-0.01635	0.40133			-0.0181	0.67282
--	--	-0.01836	0.06559	-0.00577	0.65014	-0.0182	1.81087			-0.01634	0.401			-0.01806	0.67155
--	--	-0.01832	0.06546	-0.00541	0.6111	-0.01816	1.80773			-0.0163	0.40005			-0.01802	0.67027
--	--	-0.01828	0.06534	-0.00504	0.57164	-0.01815	1.80675			-0.01626	0.39909			-0.01798	0.66899
--	--	-0.01824	0.06521	-0.00465	0.53213	-0.01812	1.80459			-0.01621	0.39813			-0.01794	0.66771
--	--	-0.0182	0.06508	-0.00427	0.4909	-0.01808	1.80144			-0.01617	0.39718			-0.0179	0.66643
--	--	-0.01815	0.06495	-0.0039	0.44829	-0.01804	1.79829	--	--	-0.01613	0.39622	--	--	-0.01786	0.66515
--	--	-0.01811	0.06482	-0.00351	0.40521	-0.018	1.79513	--	--	-0.01609	0.39526	--	--	-0.01782	0.66387
--	--	-0.01807	0.06469	-0.00312	0.3609	-0.01796	1.79198	--	--	-0.01605	0.3943	--	--	-0.01778	0.66259
--	--	-0.01803	0.06456	-0.00273	0.31542	-0.01794	1.79051	--	--	-0.01601	0.39335	--	--	-0.01774	0.6613
--	--	-0.01799	0.06443	-0.00233	0.26893	-0.01792	1.78882	--	--	-0.01597	0.39239	--	--	-0.0177	0.66002
--	--	-0.01795	0.0643	-0.00193	0.22139	-0.01788	1.78565	--	--	-0.01593	0.39143	--	--	-0.01766	0.65873
--	--	-0.01791	0.06417	-0.00152	0.17297	-0.01784	1.78249	--	--	-0.01589	0.39047	--	--	-0.01762	0.65745
--	--	-0.01787	0.06404	-0.00111	0.12352	-0.0178	1.77932	--	--	-0.01585	0.38952	--	--	-0.01758	0.65616
--	--	-0.01785	0.06398	-0.0006984	0.07237	-0.01776	1.77614	--	--	-0.01581	0.38856	--	--	-0.01754	0.65487
--	--	-0.01782	0.06391	-0.00027992	0.02019	-0.01772	1.77341	--	--	-0.01577	0.3876	--	--	-0.01749	0.65359
--	--	-0.01778	0.06378	0.00014592	0.03299	-0.01771	1.77297	--	--	-0.01573	0.38664	--	--	-0.01745	0.6523
--	--	-0.01774	0.06365	0.000576	0.08746	-0.01767	1.76979	--	--	-0.01569	0.38568	--	--	-0.01745	0.65223
--	--	-0.0177	0.06352	0.00101	0.14326	-0.01763	1.7666	--	--	-0.01565	0.38472	--	--	-0.01741	0.65101
--	--	-0.01766	0.06339	0.00145	0.20049	-0.01759	1.76342	--	--	-0.01561	0.38377	--	--	-0.01737	0.64972
--	--	-0.01762	0.06326	0.00189	0.25909	-0.01755	1.76022	--	--	-0.01557	0.38281	--	--	-0.01733	0.64842
--	--	-0.01758	0.06313	0.00234	0.3193	-0.01751	1.75703	--	--	-0.01553	0.38191	--	--	-0.01729	0.64713
--	--	-0.01754	0.063	0.00279	0.38079	-0.01748	1.75464	--	--	-0.01552	0.38185	--	--	-0.01725	0.64584
--	--	-0.01749	0.06287	0.00325	0.44399	-0.01747	1.75383	--	--	-0.01548	0.38089	--	--	-0.01721	0.64454
--	--	-0.01745	0.06274	0.00371	0.50877	-0.01743	1.75063	--	--	-0.01544	0.37993	--	--	-0.01717	0.64325
--	--	-0.01741	0.06261	0.00418	0.57498	-0.01739	1.74743	--	--	-0.0154	0.37897	--	--	-0.01713	0.64195
--	--	-0.01737	0.06248	0.00464	0.64347	-0.01735	1.74422	--	--	-0.01536	0.37801	--	--	-0.01709	0.64066
--	--	-0.01733	0.06235	0.00511	0.71461	-0.01733	1.74284	--	--	-0.01532	0.37705	--	--	-0.01705	0.63936
--	--	-0.01729	0.06222	0.00559	0.78584	-0.01731	1.74101	--	--	-0.01528	0.37609	--	--	-0.01701	0.63806
--	--	-0.01725	0.06209	0.00608	0.85912	-0.01727	1.7378	--	--	-0.01524	0.37513	--	--	-0.01697	0.63676
--	--	-0.01721	0.06196	0.00656	0.93516	-0.01723	1.73458	--	--	-0.0152	0.37417	--	--	-0.01693	0.63546
--	--	-0.01716	0.06183	0.00706	1.01224	-0.01721	1.73338	--	--	-0.01516	0.37321	--	--	-0.01689	0.63416
--	--	-0.01712	0.0617	0.00756	1.09224	-0.01718	1.73136	--	--	-0.01512	0.37225	--	--	-0.01685	0.63286
--	--	-0.01708	0.06157	0.00808	1.17121	-0.01714	1.72814	--	--	-0.01508	0.37129	--	--	-0.0168	0.63156
--	--	-0.01704	0.06144	0.00857	1.25718	-0.0171	1.72491	--	--	-0.01504	0.37033	--	--	-0.01676	0.63025
--	--	-0.017	0.06131	0.0091	1.34068	-0.01706	1.72168	--	--	-0.015	0.36937	--	--	-0.01673	0.62903
--	--	-0.01696	0.06118	0.00962	1.42876	-0.01704	1.71992	--	--	-0.01496	0.36841	--	--	-0.01672	0.62895
--	--	-0.01692	0.06104	0.01014	1.52019	-0.01702	1.71845	--	--	-0.01492	0.36745	--	--	-0.01668	0.62764
--	--	-0.01688	0.06092	0.01068	1.61033	-0.01698	1.71521	--	--	-0.01488	0.36649	--	--	-0.01664	0.62634
--	--	-0.01688	0.06091	0.01122	1.70552	-0.01694	1.71197	--	--	-0.01483	0.36553	--	--	-0.0166	0.62503
--	--	-0.01683	0.06078	0.01176	1.80267	-0.0169	1.70872	--	--	-0.01479	0.36457	--	--	-0.01656	0.62372
--	--	-0.01679	0.06065	0.01229	1.90724	-0.01686	1.70547	--	--	-0.01475	0.36361	--	--	-0.01652	0.62241
--	--	-0.01675	0.06052	0.01284	2.01046	-0.01682	1.70222	--	--	-0.01471	0.36264	--	--	-0.01648	0.6211
--	--	-0.01671	0.06039	0.0134	2.11779	-0.01678	1.69897	--	--	-0.01471	0.36251	--	--	-0.01644	0.61979
--	--	-0.01667	0.06026	0.01398	2.22137	-0.01675	1.69682	--	--	-0.01467	0.36168	--	--	-0.0164	0.61848
--	--	-0.01663	0.06013	0.01455	2.33316	-0.01674	1.69571	--	--	-0.01463	0.36072	--	--	-0.01636	0.61717
--	--	-0.01659	0.05999	0.01512	2.4495	-0.0167	1.69245	--	--	-0.01459	0.35976	--	--	-0.01632	0.61585
--	--	-0.01655	0.05986	0.0157	2.5661	-0.01665	1.68918	--	--	-0.01455	0.3588	--	--	-0.01628	0.61454
--	--	-0.0165	0.05973	0.01628	2.68745	-0.01661	1.68592	--	--	-0.01451	0.35784	--	--	-0.01624	0.61322
--	--	-0.01646	0.0596	0.01688	2.8089	-0.01661	1.68561	--	--	-0.01447	0.35687	--	--	-0.0162	0.61191
--	--	-0.01642	0.05947	0.01748	2.93535	-0.01657	1.68264	--	--	-0.01443	0.35591	--	--	-0.01616	0.61059
--	--	-0.01638	0.05933	0.01809	3.06438	-0.01653	1.67937	--	--	-0.01439	0.35495	--	--	-0.01611	0.60927
--	--	-0.01634	0.0592	0.01869	3.20157	-0.01649	1.67609	--	--	-0.01435	0.35399	--	--	-0.01607	0.60796
--	--	-0.0163	0.05907	0.01931	3.33891	-0.01647	1.67436	--	--	-0.01431	0.35302	--	--	-0.01603	0.60664
--	--	-0.01626	0.05894	0.01992	3.48211	-0.01645	1.67281	--	--	-0.01427	0.35206	--	--	-0.016	0.60546
--	--	-0.01622	0.05881	0.02056	3.622	-0.01641	1.66952	--	--	-0.01423	0.3511	--	--	-0.01599	0.60532
--	--	-0.01617	0.05867			-0.01637	1.66623	--	--	-0.01419	0.35013	--	--	-0.01595	0.60399
--	--	-0.01613	0.05854			-0.01633	1.66294	--	--	-0.01414	0.34917	--	--	-0.01591	0.60267
--	--	-0.01609	0.05841			-0.01629	1.65964	--	--	-0.0141	0.34821	--	--	-0.01587	0.60135
--	--	-0.01605	0.05828			-0.01625	1.65634	--	--	-0.01406	0.34724	--	--	-0.01583	0.60003
--	--	-0.01601	0.05814			-0.01621	1.65304	--	--	-0.01402	0.34628	--	--	-0.01579	0.5987
--	--	-0.01597	0.05801			-0.0162	1.65254	--	--	-0.01398	0.34531	--	--	-0.01575	0.59738
--	--	-0.01593	0.05788			-0.01617	1.64973	--	--	-0.01394	0.34435	--	--	-0.01571	0.59605
--	--	-0.01591	0.05783			-0.01612	1.64642	--	--	-0.0139	0.34339	--	--	-0.01567	0.59472
--	--	-0.01589	0.05775			-0.01608	1.64311	--	--	-0.01388	0.3429	--	--	-0.01563	0.59339
--	--	-0.01584	0.05761			-0.01604	1.63979	--	--	-0.01386	0.34242	--	--	-0.01559	0.59206
--	--	-0.0158	0.05748			-0.016	1.63647	--	--	-0.01382	0.34146	--	--	-0.01555	0.59073
--	--	-0.01576	0.05735			-0.016	1.63628	--	--	-0.01378	0.34049	--	--	-0.01551	0.5894
--	--	-0.01572	0.05721			-0.01596	1.63315	--		-0.01374	0.33953	--	--	-0.01547	0.58807
		-0.01568	0.05708			-0.01592	1.62982			-0.0137	0.33856			-0.01542	0.58674
		-0.01564	0.05695			-0.01588	1.62649			-0.01366	0.3376			-0.01538	0.5854
		-0.0156	0.05681			-0.01586	1.62484			-0.01362	0.33663			-0.01534	0.58407
		-0.01556	0.05668			-0.01584	1.62315			-0.01358	0.33567			-0.0153	0.58273
		-0.01551	0.05655			-0.0158	1.61981			-0.01354	0.3347			-0.01527	0.58166
		-0.01547	0.05641			-0.01576	1.61647			-0.0135	0.33374			-0.01526	0.5814
		-0.01543	0.05628			-0.01572	1.61313			-0.01345	0.33277			-0.01522	0.58006
		-0.01539	0.05615			-0.01568	1.61008			-0.01341	0.3318			-0.01518	0.57872
		-0.01535	0.05601			-0.01568	1.60978			-0.01337	0.33084			-0.01514	0.57738
		-0.01531	0.05588			-0.01564	1.60642			-0.01333	0.32987			-0.0151	0.57604
		-0.01527	0.05574			-0.01559	1.60307			-0.01329	0.3289			-0.01506	0.5747
		-0.01523	0.05561			-0.01555	1.59971			-0.01325	0.32794			-0.01502	0.57336
		-0.01518	0.05548			-0.01551	1.59634			-0.01321	0.32697			-0.01498	0.57201
		-0.01514	0.05534			-0.01547	1.59298			-0.01317	0.326			-0.01494	0.57067
		-0.0151	0.05521			-0.01543	1.58961			-0.01313	0.32504			-0.0149	0.56932
		-0.01506	0.05507			-0.01541	1.58781			-0.01309	0.32407			-0.01486	0.56798
		-0.01502	0.05494			-0.01539	1.58623			-0.01306	0.32327			-0.01482	0.56663
		-0.01498	0.0548			-0.01535	1.58285			-0.01305	0.3231			-0.01478	0.56528
		-0.01495	0.0547			-0.01531	1.57947			-0.01301	0.32213			-0.01473	0.56394
		-0.01494	0.05467			-0.01527	1.57609			-0.01297	0.32117			-0.01469	0.56259
		-0.0149	0.05454			-0.01523	1.57287			-0.01293	0.3202			-0.01465	0.56124
		-0.01485	0.0544			-0.01523	1.5727			-0.01289	0.31923			-0.01461	0.55988
		-0.01481	0.05427			-0.01519	1.56931			-0.01285	0.31826			-0.01457	0.55853
		-0.01477	0.05413			-0.01515	1.56591			-0.01281	0.31729			-0.01454	0.55748
		-0.01473	0.054			-0.01511	1.56251			-0.01276	0.31632			-0.01453	0.55718
		-0.01469	0.05386			-0.01506	1.55911			-0.01272	0.31536			-0.01449	0.55582
		-0.01465	0.05373			-0.01502	1.5557			-0.01268	0.31439			-0.01445	0.55447
		-0.01461	0.05359			-0.01499	1.55284			-0.01264	0.31342			-0.01441	0.55311
		-0.01457	0.05346			-0.01498	1.55229			-0.0126	0.31245			-0.01437	0.55175
		-0.01452	0.05332			-0.01494	1.54887			-0.01256	0.31148			-0.01433	0.5504
		-0.01448	0.05319			-0.0149	1.54546			-0.01252	0.31051			-0.01429	0.54904
		-0.01444	0.05305			-0.01486	1.54203			-0.01248	0.30954			-0.01425	0.54768
		-0.0144	0.05291			-0.01482	1.53861			-0.01244	0.30857			-0.01421	0.54632
		-0.01436	0.05278			-0.01478	1.53518			-0.0124	0.3076			-0.01417	0.54495
		-0.01432	0.05264			-0.01476	1.53353			-0.01236	0.30663			-0.01413	0.54359
		-0.01428	0.05251			-0.01474	1.53175			-0.01232	0.30566			-0.01409	0.54223
		-0.01423	0.05237			-0.0147	1.52831			-0.01228	0.30469			-0.01404	0.54086
		-0.01419	0.05224			-0.01466	1.52487			-0.01224	0.30372			-0.014	0.5395
		-0.01415	0.0521			-0.01462	1.52143			-0.01223	0.3035			-0.01396	0.53813
		-0.01411	0.05196			-0.01458	1.51834			-0.0122	0.30275			-0.01392	0.53676
		-0.01407	0.05183			-0.01458	1.51798			-0.01216	0.30177			-0.01388	0.53539
		-0.01403	0.05169			-0.01454	1.51453			-0.01212	0.3008			-0.01384	0.53403
		-0.01399	0.05157			-0.01449	1.51107			-0.01207	0.29983			-0.01381	0.53307
		-0.01399	0.05156			-0.01445	1.50761			-0.01203	0.29886			-0.0138	0.53265
		-0.01395	0.05142			-0.01441	1.50415			-0.01199	0.29789			-0.01376	0.53128
		-0.0139	0.05128			-0.01437	1.50069			-0.01195	0.29692			-0.01372	0.52991
		-0.01386	0.05115			-0.01433	1.49722			-0.01191	0.29594			-0.01368	0.52854
		-0.01382	0.05101			-0.01433	1.49711			-0.01187	0.29497			-0.01364	0.52716
		-0.01378	0.05087			-0.01429	1.49374			-0.01183	0.294			-0.0136	0.52579
		-0.01374	0.05074			-0.01425	1.49026			-0.01179	0.29302			-0.01356	0.52441
		-0.0137	0.0506			-0.01421	1.48678			-0.01175	0.29205			-0.01352	0.52303
		-0.01366	0.05046			-0.01417	1.4833			-0.01171	0.29108			-0.01348	0.52165
		-0.01362	0.05033			-0.01413	1.47981			-0.01167	0.29011			-0.01344	0.52028
		-0.01357	0.05019			-0.01409	1.4766			-0.01163	0.28913			-0.0134	0.5189
		-0.01353	0.05005			-0.01409	1.47632			-0.01159	0.28816			-0.01335	0.51751
		-0.01349	0.04991			-0.01405	1.47282			-0.01155	0.28718			-0.01331	0.51613
		-0.01345	0.04978			-0.01401	1.46932			-0.01151	0.28621			-0.01327	0.51475
		-0.01341	0.04964			-0.01396	1.46582			-0.01147	0.28524			-0.01323	0.51336
		-0.01337	0.0495			-0.01392	1.46231			-0.01143	0.28426			-0.01319	0.51198
		-0.01333	0.04936			-0.01388	1.4588			-0.0114	0.28364			-0.01315	0.51059
		-0.01329	0.04923			-0.01384	1.45528			-0.01138	0.28329			-0.01311	0.50921
		-0.01324	0.04909			-0.01384	1.4551			-0.01134	0.28231			-0.01308	0.50813
		-0.0132	0.04895			-0.0138	1.45176			-0.0113	0.28134			-0.01307	0.50782
		-0.01316	0.04881			-0.01376	1.44824			-0.01126	0.28036			-0.01303	0.50643
		-0.01312	0.04868			-0.01372	1.44471			-0.01122	0.27939			-0.01299	0.50504
		-0.01308	0.04854			-0.01368	1.44118			-0.01118	0.27841			-0.01295	0.50365
		-0.01304	0.0484			-0.01364	1.43765			-0.01114	0.27743			-0.01291	0.50225
		-0.01302	0.04834			-0.0136	1.43432			-0.0111	0.27646			-0.01287	0.50086
		-0.013	0.04826			-0.0136	1.43411			-0.01106	0.27548			-0.01283	0.49947
		-0.01296	0.04812			-0.01356	1.43057			-0.01102	0.27451			-0.01279	0.49807
		-0.01291	0.04799			-0.01352	1.42702			-0.01098	0.27353			-0.01275	0.49668
		-0.01287	0.04785			-0.01348	1.42347			-0.01094	0.27255			-0.01271	0.49528
		-0.01283	0.04771			-0.01343	1.41992			-0.0109	0.27158			-0.01266	0.49388
		-0.01279	0.04757			-0.01339	1.41636			-0.01086	0.2706			-0.01262	0.49248
		-0.01275	0.04743			-0.01335	1.4128			-0.01082	0.26962			-0.01258	0.49108
		-0.01271	0.04729			-0.01333	1.41079			-0.01078	0.26864			-0.01254	0.48968
		-0.01267	0.04715			-0.01331	1.40923			-0.01074	0.26767			-0.0125	0.48828
		-0.01263	0.04701			-0.01327	1.40566			-0.01069	0.26669			-0.01246	0.48687
		-0.01258	0.04688			-0.01323	1.40209			-0.01065	0.26571			-0.01242	0.48547
		-0.01254	0.04674			-0.01319	1.39851			-0.01061	0.26473			-0.01238	0.48406
		-0.0125	0.0466			-0.01315	1.39493			-0.01057	0.26375			-0.01235	0.48287
		-0.01246	0.04646			-0.01311	1.39135			-0.01057	0.26371			-0.01234	0.48266
		-0.01242	0.04632			-0.01307	1.38797			-0.01053	0.26277			-0.0123	0.48125
		-0.01238	0.04618			-0.01307	1.38776			-0.01049	0.2618			-0.01226	0.47984
		-0.01234	0.04604			-0.01303	1.38416			-0.01045	0.26082			-0.01222	0.47843
		-0.0123	0.0459			-0.01299	1.38057			-0.01041	0.25984			-0.01218	0.47702
		-0.01225	0.04576			-0.01295	1.37697			-0.01037	0.25886			-0.01214	0.47561
		-0.01221	0.04562			-0.0129	1.37336			-0.01033	0.25788			-0.0121	0.4742
		-0.01217	0.04548			-0.01286	1.36975			-0.01029	0.2569			-0.01206	0.47278
		-0.01213	0.04534			-0.01282	1.36614			-0.01025	0.25592			-0.01202	0.47137
		-0.01209	0.0452			-0.0128	1.36409			-0.01021	0.25494			-0.01197	0.46995
		-0.01206	0.04509			-0.01278	1.36252			-0.01017	0.25396			-0.01193	0.46854
		-0.01205	0.04506			-0.01274	1.3589			-0.01013	0.25298			-0.01189	0.46712
		-0.01201	0.04492			-0.0127	1.35528			-0.01009	0.25199			-0.01185	0.4657
		-0.01197	0.04478			-0.01266	1.35165			-0.01005	0.25101			-0.01181	0.46428
		-0.01192	0.04464			-0.01262	1.34802			-0.01	0.25003			-0.01177	0.46286
		-0.01188	0.0445			-0.01258	1.34438			-0.00996	0.24905			-0.01173	0.46144
		-0.01184	0.04436			-0.01254	1.34074			-0.00992	0.24807			-0.01169	0.46002
		-0.0118	0.04422			-0.01252	1.33916			-0.00988	0.24709			-0.01165	0.45859
		-0.01176	0.04408			-0.0125	1.3371			-0.00984	0.2461			-0.01161	0.45726
		-0.01172	0.04394			-0.01246	1.33345			-0.0098	0.24512			-0.01161	0.45717
		-0.01168	0.0438			-0.01242	1.3298			-0.00976	0.24414			-0.01157	0.45574
		-0.01164	0.04366			-0.01237	1.32614			-0.00974	0.24362			-0.01153	0.45431
		-0.01159	0.04352			-0.01233	1.32248			-0.00972	0.24316			-0.01149	0.45289
		-0.01155	0.04337			-0.01229	1.31882			-0.00968	0.24217			-0.01145	0.45146
		-0.01151	0.04323			-0.01227	1.31673			-0.00964	0.24119			-0.01141	0.45003
		-0.01147	0.04309			-0.01225	1.31515			-0.0096	0.24021			-0.01137	0.4486
		-0.01143	0.04295			-0.01221	1.31147			-0.00956	0.23922			-0.01133	0.44716
		-0.01139	0.04281			-0.01217	1.3078			-0.00952	0.23824			-0.01128	0.44573
		-0.01135	0.04267			-0.01213	1.30412			-0.00948	0.23725			-0.01124	0.44429
		-0.01131	0.04253			-0.01209	1.30043			-0.00944	0.23627			-0.0112	0.44286
		-0.01126	0.04239			-0.01205	1.29674			-0.0094	0.23529			-0.01116	0.44142
		-0.01122	0.04224			-0.01201	1.29305			-0.00936	0.2343			-0.01112	0.43999
		-0.01118	0.0421			-0.012	1.29234			-0.00931	0.23332			-0.01108	0.43855
		-0.01114	0.04196			-0.01197	1.28936			-0.00927	0.23233			-0.01104	0.43711
		-0.0111	0.04182			-0.01193	1.28565			-0.00923	0.23134			-0.011	0.43567
		-0.0111	0.04182			-0.01189	1.28195			-0.00919	0.23036			-0.01096	0.43422
		-0.01106	0.04168			-0.01184	1.27824			-0.00915	0.22937			-0.01092	0.43278
		-0.01102	0.04153			-0.0118	1.27453			-0.00911	0.22839			-0.01088	0.43134
		-0.01098	0.04139			-0.01176	1.27081			-0.00907	0.2274			-0.01088	0.43128
		-0.01093	0.04125			-0.01172	1.26709			-0.00903	0.22641			-0.01084	0.42989
		-0.01089	0.04111			-0.01171	1.26594			-0.00899	0.22543			-0.0108	0.42845
		-0.01085	0.04096			-0.01168	1.26336			-0.00895	0.22444			-0.01076	0.427
		-0.01081	0.04082			-0.01164	1.25963			-0.00891	0.22345			-0.01072	0.42555
		-0.01077	0.04068			-0.0116	1.2559			-0.00891	0.22341			-0.01068	0.4241
		-0.01073	0.04054			-0.01156	1.25216			-0.00887	0.22246			-0.01064	0.42265
		-0.01069	0.04039			-0.01152	1.24842			-0.00883	0.22148			-0.01059	0.4212
		-0.01065	0.04025			-0.01148	1.24467			-0.00879	0.22049			-0.01055	0.41975
		-0.0106	0.04011			-0.01144	1.24092			-0.00875	0.2195			-0.01051	0.41829
		-0.01056	0.03996			-0.01142	1.23934			-0.00871	0.21851			-0.01047	0.41684
		-0.01052	0.03982			-0.0114	1.23717			-0.00867	0.21752			-0.01043	0.41538
		-0.01048	0.03968			-0.01136	1.23341			-0.00863	0.21653			-0.01039	0.41392
		-0.01044	0.03953			-0.01131	1.22965			-0.00858	0.21555			-0.01035	0.41246
		-0.0104	0.03939			-0.01127	1.22588			-0.00854	0.21456			-0.01031	0.41101
		-0.01036	0.03925			-0.01123	1.22211			-0.0085	0.21357			-0.01027	0.40955
		-0.01032	0.0391			-0.01119	1.21833			-0.00846	0.21258			-0.01023	0.40808
		-0.01027	0.03896			-0.01115	1.21455			-0.00842	0.21159			-0.01019	0.40662
		-0.01023	0.03882			-0.01114	1.21345			-0.00838	0.2106			-0.01015	0.40516
		-0.01019	0.03867			-0.01111	1.21077			-0.00834	0.20961			-0.01014	0.40499
		-0.01015	0.03853			-0.01107	1.20698			-0.0083	0.20861			-0.01011	0.40369
		-0.01013	0.03847			-0.01103	1.20319			-0.00826	0.20762			-0.01007	0.40223
		-0.01011	0.03838			-0.01099	1.19939			-0.00822	0.20663			-0.01003	0.40076
		-0.01007	0.03824			-0.01095	1.19559			-0.00818	0.20564			-0.00999	0.39929
		-0.01003	0.0381			-0.01091	1.19179			-0.00814	0.20465			-0.00995	0.39782
		-0.00999	0.03795			-0.01087	1.18798			-0.0081	0.20366			-0.0099	0.39635
		-0.00994	0.03781			-0.01085	1.18643			-0.00807	0.20301			-0.00986	0.39488
		-0.0099	0.03766			-0.01083	1.18417			-0.00806	0.20267			-0.00982	0.39341
		-0.00986	0.03752			-0.01079	1.18035			-0.00802	0.20167			-0.00978	0.39193
		-0.00982	0.03737			-0.01074	1.17653			-0.00798	0.20068			-0.00974	0.39046
		-0.00978	0.03723			-0.0107	1.1727			-0.00794	0.19969			-0.0097	0.38898
		-0.00974	0.03708			-0.01066	1.16887			-0.00789	0.19869			-0.00966	0.38751
		-0.0097	0.03694			-0.01062	1.16504			-0.00785	0.1977			-0.00962	0.38603
		-0.00966	0.03679			-0.01058	1.1612			-0.00781	0.19671			-0.00958	0.38455
		-0.00961	0.03665			-0.01054	1.15735			-0.00777	0.19571			-0.00954	0.38307
		-0.00957	0.0365			-0.01054	1.15731			-0.00773	0.19472			-0.0095	0.38159
		-0.00953	0.03636			-0.0105	1.15351			-0.00769	0.19372			-0.00946	0.3801
		-0.00949	0.03621			-0.01046	1.14965			-0.00765	0.19273			-0.00942	0.37862
		-0.00945	0.03607			-0.01042	1.1458			-0.00761	0.19173			-0.00941	0.37823
		-0.00941	0.03592			-0.01038	1.14194			-0.00757	0.19074			-0.00938	0.37713
		-0.00937	0.03577			-0.01034	1.13807			-0.00753	0.18974			-0.00934	0.37565
		-0.00933	0.03563			-0.0103	1.1342			-0.00749	0.18875			-0.0093	0.37416
		-0.00928	0.03548			-0.01026	1.13033			-0.00745	0.18775			-0.00926	0.37267
		-0.00924	0.03534			-0.01022	1.12699			-0.00741	0.18676			-0.00921	0.37118
		-0.0092	0.03519			-0.01021	1.12645			-0.00737	0.18576			-0.00917	0.36969
		-0.00916	0.03505			-0.01017	1.12257			-0.00733	0.18476			-0.00913	0.3682
		-0.00916	0.03504			-0.01013	1.11869			-0.00729	0.18377			-0.00909	0.36671
		-0.00912	0.0349			-0.01009	1.11479			-0.00725	0.18277			-0.00905	0.36521
		-0.00908	0.03475			-0.01005	1.1109			-0.00724	0.18255			-0.00901	0.36372
		-0.00904	0.03461			-0.01001	1.107			-0.0072	0.18177			-0.00897	0.36222
		-0.009	0.03446			-0.00997	1.1031			-0.00716	0.18077			-0.00893	0.36072
		-0.00895	0.03431			-0.00993	1.09919			-0.00712	0.17978			-0.00889	0.35923
		-0.00891	0.03417			-0.00989	1.09544			-0.00708	0.17878			-0.00885	0.35773
		-0.00887	0.03402			-0.00989	1.09528			-0.00704	0.17778			-0.00881	0.35622
		-0.00883	0.03387			-0.00985	1.09136			-0.007	0.17678			-0.00877	0.35472
		-0.00879	0.03372			-0.00981	1.08744			-0.00696	0.17578			-0.00873	0.35322
		-0.00875	0.03358			-0.00977	1.08351			-0.00692	0.17478			-0.00869	0.35171
		-0.00871	0.03343			-0.00973	1.07958			-0.00688	0.17378			-0.00867	0.35107
		-0.00867	0.03328			-0.00968	1.07565			-0.00684	0.17278			-0.00865	0.35021
		-0.00862	0.03314			-0.00964	1.07171			-0.0068	0.17178			-0.00861	0.3487
		-0.00858	0.03299			-0.0096	1.06776			-0.00676	0.17078			-0.00857	0.34719
		-0.00854	0.03284			-0.00956	1.06382			-0.00672	0.16978			-0.00852	0.34568
		-0.0085	0.03269			-0.00956	1.0636			-0.00668	0.16878			-0.00848	0.34417
		-0.00846	0.03254			-0.00952	1.05986			-0.00664	0.16778			-0.00844	0.34266
		-0.00842	0.0324			-0.00948	1.05591			-0.0066	0.16678			-0.0084	0.34115
		-0.00838	0.03225			-0.00944	1.05195			-0.00656	0.16578			-0.00836	0.33964
		-0.00833	0.0321			-0.0094	1.04798			-0.00651	0.16477			-0.00832	0.33812
		-0.00829	0.03195			-0.00936	1.04401			-0.00647	0.16377			-0.00828	0.33661
		-0.00825	0.0318			-0.00932	1.04004			-0.00643	0.16277			-0.00824	0.33509
		-0.00821	0.03166			-0.00928	1.03606			-0.0064	0.16188			-0.0082	0.33357
		-0.00819	0.03159			-0.00924	1.03207			-0.00639	0.16177			-0.00816	0.33205
		-0.00817	0.03151			-0.00921	1.02952			-0.00635	0.16076			-0.00812	0.33053
		-0.00813	0.03136			-0.0092	1.02809			-0.00631	0.15976			-0.00808	0.32901
		-0.00809	0.03121			-0.00915	1.02409			-0.00627	0.15876			-0.00804	0.32748
		-0.00805	0.03106			-0.00911	1.0201			-0.00623	0.15775			-0.008	0.32596
		-0.008	0.03091			-0.00907	1.01609			-0.00619	0.15675			-0.00796	0.32443
		-0.00796	0.03076			-0.00903	1.01209			-0.00615	0.15575			-0.00793	0.32344
		-0.00792	0.03061			-0.00899	1.00808			-0.00611	0.15474			-0.00792	0.32291
		-0.00788	0.03047			-0.00895	1.00406			-0.00607	0.15374			-0.00788	0.32138
		-0.00784	0.03032			-0.00891	1.00004			-0.00603	0.15273			-0.00783	0.31985
		-0.0078	0.03017			-0.00889	0.99807			-0.00599	0.15173			-0.00779	0.31832
		-0.00776	0.03002			-0.00887	0.99602			-0.00595	0.15072			-0.00775	0.31679
		-0.00772	0.02987			-0.00883	0.99199			-0.00591	0.14971			-0.00771	0.31525
		-0.00767	0.02972			-0.00879	0.98796			-0.00587	0.14871			-0.00767	0.31372
		-0.00763	0.02957			-0.00875	0.98392			-0.00582	0.1477			-0.00763	0.31218
		-0.00759	0.02942			-0.00871	0.97988			-0.00578	0.14669			-0.00759	0.31065
		-0.00755	0.02927			-0.00867	0.97583			-0.00574	0.14569			-0.00755	0.30911
		-0.00751	0.02912			-0.00862	0.97178			-0.0057	0.14468			-0.00751	0.30757
		-0.00747	0.02897			-0.00858	0.96772			-0.00566	0.14367			-0.00747	0.30603
		-0.00743	0.02882			-0.00855	0.96434			-0.00562	0.14266			-0.00743	0.30449
		-0.00739	0.02867			-0.00854	0.96366			-0.00558	0.14166			-0.00739	0.30295
		-0.00734	0.02852			-0.0085	0.95959			-0.00556	0.14109			-0.00735	0.3014
		-0.0073	0.02837			-0.00846	0.95552			-0.00554	0.14065			-0.00731	0.29986
		-0.00726	0.02822			-0.00842	0.95145			-0.0055	0.13964			-0.00727	0.29831
		-0.00726	0.02821			-0.00838	0.94737			-0.00546	0.13863			-0.00723	0.29676
		-0.00722	0.02807			-0.00834	0.94329			-0.00542	0.13762			-0.00719	0.29542
		-0.00718	0.02791			-0.0083	0.9392			-0.00538	0.13661			-0.00719	0.29521
		-0.00714	0.02776			-0.00826	0.93511			-0.00534	0.1356			-0.00714	0.29366
		-0.0071	0.02761			-0.00822	0.9313			-0.0053	0.13459			-0.0071	0.29211
		-0.00706	0.02746			-0.00822	0.93101			-0.00526	0.13358			-0.00706	0.29056
		-0.00701	0.02731			-0.00818	0.92691			-0.00522	0.13257			-0.00702	0.28901
		-0.00697	0.02716			-0.00814	0.9228			-0.00518	0.13156			-0.00698	0.28745
		-0.00693	0.02701			-0.00809	0.91869			-0.00513	0.13055			-0.00694	0.2859
		-0.00689	0.02686			-0.00805	0.91457			-0.00509	0.12953			-0.0069	0.28434
		-0.00685	0.0267			-0.00801	0.91045			-0.00505	0.12852			-0.00686	0.28278
		-0.00681	0.02655			-0.00797	0.90632			-0.00501	0.12751			-0.00682	0.28122
		-0.00677	0.0264			-0.00793	0.90219			-0.00497	0.1265			-0.00678	0.27966
		-0.00673	0.02625			-0.00789	0.89806			-0.00493	0.12549			-0.00674	0.2781
		-0.00668	0.0261			-0.00788	0.89694			-0.00489	0.12447			-0.0067	0.27653
		-0.00664	0.02594			-0.00785	0.89392			-0.00485	0.12346			-0.00666	0.27497
		-0.0066	0.02579			-0.00781	0.88977			-0.00481	0.12244			-0.00662	0.2734
		-0.00656	0.02564			-0.00777	0.88562			-0.00477	0.12143			-0.00658	0.27183
		-0.00652	0.02549			-0.00773	0.88147			-0.00473	0.12042			-0.00654	0.27027
		-0.00648	0.02533			-0.00769	0.87731			-0.00472	0.12014			-0.0065	0.2687
		-0.00644	0.02518			-0.00765	0.87315			-0.00469	0.1194			-0.00645	0.26713
		-0.0064	0.02503			-0.00761	0.86898			-0.00465	0.11839			-0.00645	0.26684
		-0.00635	0.02488			-0.00756	0.8648			-0.00461	0.11737			-0.00641	0.26555
		-0.00631	0.02472			-0.00752	0.86063			-0.00457	0.11636			-0.00637	0.26398
		-0.0063	0.02466			-0.00752	0.8602			-0.00453	0.11534			-0.00633	0.2624
		-0.00627	0.02457			-0.00748	0.85644			-0.00449	0.11432			-0.00629	0.26083
		-0.00623	0.02442			-0.00744	0.85226			-0.00444	0.11331			-0.00625	0.25925
		-0.00619	0.02426			-0.0074	0.84806			-0.0044	0.11229			-0.00621	0.25767
		-0.00615	0.02411			-0.00736	0.84387			-0.00436	0.11127			-0.00617	0.25609
		-0.00611	0.02396			-0.00732	0.83966			-0.00432	0.11026			-0.00613	0.25451
		-0.00607	0.0238			-0.00728	0.83546			-0.00428	0.10924			-0.00609	0.25293
		-0.00602	0.02365			-0.00724	0.83125			-0.00424	0.10822			-0.00605	0.25134
		-0.00598	0.0235			-0.0072	0.82703			-0.0042	0.1072			-0.00601	0.24976
		-0.00594	0.02334			-0.00717	0.82412			-0.00416	0.10618			-0.00597	0.24817
		-0.0059	0.02319			-0.00716	0.82281			-0.00412	0.10517			-0.00593	0.24659
		-0.00586	0.02303			-0.00712	0.81858			-0.00408	0.10415			-0.00589	0.245
		-0.00582	0.02288			-0.00708	0.81435			-0.00404	0.10313			-0.00585	0.24341
		-0.00578	0.02273			-0.00704	0.81012			-0.004	0.10211			-0.00581	0.24181
		-0.00574	0.02257			-0.00699	0.80588			-0.00396	0.10109			-0.00576	0.24022
		-0.00569	0.02242			-0.00695	0.80163			-0.00392	0.10007			-0.00572	0.23863
		-0.00565	0.02226			-0.00691	0.79738			-0.00388	0.09908			-0.0057	0.23773
		-0.00561	0.02211			-0.00687	0.79313			-0.00388	0.09905			-0.00568	0.23703
		-0.00557	0.02195			-0.00684	0.78978			-0.00384	0.09802			-0.00564	0.23544
		-0.00553	0.0218			-0.00683	0.78887			-0.0038	0.097			-0.0056	0.23384
		-0.00549	0.02164			-0.00679	0.7846			-0.00375	0.09598			-0.00556	0.23224
		-0.00545	0.02149			-0.00675	0.78033			-0.00371	0.09496			-0.00552	0.23064
		-0.00541	0.02133			-0.00671	0.77606			-0.00367	0.09394			-0.00548	0.22904
		-0.00536	0.02118			-0.00667	0.77178			-0.00363	0.09291			-0.00544	0.22743
		-0.00533	0.02105			-0.00663	0.76749			-0.00359	0.09189			-0.0054	0.22583
		-0.00532	0.02102			-0.00659	0.7632			-0.00355	0.09087			-0.00536	0.22422
		-0.00528	0.02087			-0.00655	0.75891			-0.00351	0.08984			-0.00532	0.22262
		-0.00524	0.02071			-0.00651	0.75461			-0.00347	0.08882			-0.00528	0.22101
		-0.0052	0.02055			-0.00649	0.75301			-0.00343	0.0878			-0.00524	0.2194
		-0.00516	0.0204			-0.00646	0.75031			-0.00339	0.08677			-0.0052	0.21779
		-0.00512	0.02024			-0.00642	0.746			-0.00335	0.08575			-0.00516	0.21618
		-0.00508	0.02009			-0.00638	0.74168			-0.00331	0.08472			-0.00512	0.21456
		-0.00503	0.01993			-0.00634	0.73736			-0.00327	0.0837			-0.00507	0.21295
		-0.00499	0.01977			-0.0063	0.73304			-0.00323	0.08267			-0.00503	0.21133
		-0.00495	0.01962			-0.00626	0.72871			-0.00319	0.08164			-0.00499	0.20971
		-0.00491	0.01946			-0.00622	0.72438			-0.00315	0.08062			-0.00496	0.20834
		-0.00487	0.0193			-0.00618	0.72004			-0.00311	0.07959			-0.00495	0.20809
		-0.00483	0.01915			-0.00614	0.71587			-0.00306	0.07856			-0.00491	0.20647
		-0.00479	0.01899			-0.00614	0.71569			-0.00304	0.07783			-0.00487	0.20485
		-0.00475	0.01883			-0.0061	0.71134			-0.00302	0.07754			-0.00483	0.20323
		-0.0047	0.01868			-0.00606	0.70699			-0.00298	0.07651			-0.00479	0.2016
		-0.00466	0.01852			-0.00602	0.70263			-0.00294	0.07548			-0.00475	0.19998
		-0.00462	0.01836			-0.00598	0.69827			-0.0029	0.07445			-0.00471	0.19835
		-0.00458	0.0182			-0.00593	0.6939			-0.00286	0.07342			-0.00467	0.19672
		-0.00454	0.01805			-0.00589	0.68952			-0.00282	0.07239			-0.00463	0.19509
		-0.0045	0.01789			-0.00585	0.68514			-0.00278	0.07136			-0.00459	0.19346
		-0.00446	0.01773			-0.00581	0.68076			-0.00274	0.07033			-0.00455	0.19183
		-0.00442	0.01757			-0.00577	0.67637			-0.0027	0.0693			-0.00451	0.1902
		-0.00437	0.01741			-0.00577	0.67621			-0.00266	0.06827			-0.00447	0.18856
		-0.00436	0.01734			-0.00573	0.67197			-0.00262	0.06724			-0.00443	0.18693
		-0.00433	0.01726			-0.00569	0.66757			-0.00258	0.06621			-0.00438	0.18529
		-0.00429	0.0171			-0.00565	0.66317			-0.00254	0.06518			-0.00434	0.18365
		-0.00425	0.01694			-0.00561	0.65876			-0.0025	0.06415			-0.0043	0.18201
		-0.00421	0.01678			-0.00557	0.65435			-0.00246	0.06312			-0.00426	0.18037
		-0.00417	0.01662			-0.00553	0.64993			-0.00242	0.06208			-0.00422	0.17872
		-0.00413	0.01646			-0.00549	0.6455			-0.00237	0.06105			-0.00422	0.17857
		-0.00409	0.01631			-0.00545	0.64107			-0.00233	0.06002			-0.00418	0.17708
		-0.00404	0.01615			-0.00541	0.63722			-0.00229	0.05898			-0.00414	0.17543
		-0.004	0.01599			-0.0054	0.63663			-0.00225	0.05795			-0.0041	0.17379
		-0.00396	0.01583			-0.00536	0.63219			-0.00221	0.05692			-0.00406	0.17214
		-0.00392	0.01567			-0.00532	0.62775			-0.00219	0.05642			-0.00402	0.17049
		-0.00388	0.01551			-0.00528	0.6233			-0.00217	0.05588			-0.00398	0.16884
		-0.00384	0.01535			-0.00524	0.61884			-0.00213	0.05485			-0.00394	0.16719
		-0.0038	0.01519			-0.0052	0.61438			-0.00209	0.05381			-0.0039	0.16553
		-0.00376	0.01503			-0.00516	0.60991			-0.00205	0.05278			-0.00386	0.16388
		-0.00371	0.01487			-0.00512	0.60544			-0.00201	0.05174			-0.00382	0.16222
		-0.00367	0.01471			-0.00508	0.60097			-0.00197	0.0507			-0.00378	0.16056
		-0.00363	0.01455			-0.00504	0.59673			-0.00193	0.04967			-0.00374	0.1589
		-0.00359	0.01439			-0.00504	0.59648			-0.00189	0.04863			-0.00369	0.15724
		-0.00355	0.01423			-0.005	0.592			-0.00185	0.04759			-0.00365	0.15558
		-0.00351	0.01407			-0.00496	0.5875			-0.00181	0.04656			-0.00361	0.15391
		-0.00347	0.01391			-0.00492	0.58301			-0.00177	0.04552			-0.00357	0.15225
		-0.00343	0.01375			-0.00487	0.5785			-0.00173	0.04448			-0.00353	0.15058
		-0.0034	0.01363			-0.00483	0.574			-0.00168	0.04344			-0.00349	0.14892
		-0.00338	0.01359			-0.00479	0.56948			-0.00164	0.0424			-0.00347	0.14806
		-0.00334	0.01343			-0.00475	0.56496			-0.0016	0.04136			-0.00345	0.14725
		-0.0033	0.01327			-0.00471	0.56044			-0.00156	0.04032			-0.00341	0.14558
		-0.00326	0.01311			-0.00467	0.55591			-0.00152	0.03928			-0.00337	0.1439
		-0.00322	0.01294			-0.00465	0.55359			-0.00148	0.03824			-0.00333	0.14223
		-0.00318	0.01278			-0.00463	0.55138			-0.00144	0.0372			-0.00329	0.14055
		-0.00314	0.01262			-0.00459	0.54684			-0.0014	0.03616			-0.00325	0.13888
		-0.0031	0.01246			-0.00455	0.54229			-0.00136	0.03512			-0.00321	0.1372
		-0.00305	0.0123			-0.00451	0.53774			-0.00135	0.03476			-0.00317	0.13552
		-0.00301	0.01214			-0.00447	0.53319			-0.00132	0.03408			-0.00313	0.13384
		-0.00297	0.01198			-0.00443	0.52863			-0.00128	0.03303			-0.00309	0.13216
		-0.00293	0.01181			-0.00439	0.52406			-0.00124	0.03199			-0.00305	0.13048
		-0.00289	0.01165			-0.00434	0.51949			-0.0012	0.03095			-0.003	0.12879
		-0.00285	0.01149			-0.0043	0.51491			-0.00116	0.0299			-0.00296	0.12711
		-0.00281	0.01133			-0.00427	0.51108			-0.00112	0.02886			-0.00292	0.12542
		-0.00277	0.01116			-0.00426	0.51033			-0.00108	0.02782			-0.00288	0.12373
		-0.00272	0.011			-0.00422	0.50574			-0.00104	0.02677			-0.00284	0.12204
		-0.00268	0.01084			-0.00418	0.50115			-0.000994861	0.02573			-0.0028	0.12035
		-0.00264	0.01068			-0.00414	0.49655			-0.000954275	0.02468			-0.00276	0.11865
		-0.0026	0.01051			-0.0041	0.49195			-0.000913689	0.02364			-0.00273	0.11716
		-0.00256	0.01035			-0.00406	0.48734			-0.000873103	0.02259			-0.00272	0.11696
		-0.00252	0.01019			-0.00402	0.48272			-0.000832517	0.02154			-0.00268	0.11526
		-0.00248	0.01002			-0.00398	0.4781			-0.000791931	0.0205			-0.00264	0.11356
		-0.00244	0.0099			-0.00394	0.47348			-0.000751345	0.01945			-0.0026	0.11187
		-0.00243	0.00986			-0.0039	0.46925			-0.000710759	0.0184			-0.00256	0.11017
		-0.00239	0.0097			-0.0039	0.46885			-0.000670174	0.01736			-0.00252	0.10846
		-0.00235	0.00953			-0.00386	0.46421			-0.000629588	0.01631			-0.00248	0.10676
		-0.00231	0.00937			-0.00381	0.45957			-0.000589002	0.01526			-0.00244	0.10506
		-0.00227	0.00921			-0.00377	0.45492			-0.000548416	0.01421			-0.0024	0.10335
		-0.00223	0.00904			-0.00373	0.45027			-0.00050783	0.01316			-0.00236	0.10164
		-0.00219	0.00888			-0.00369	0.44561			-0.00049987	0.01295			-0.00231	0.09993
		-0.00215	0.00871			-0.00365	0.44095			-0.000467244	0.01211			-0.00227	0.09822
		-0.0021	0.00855			-0.00361	0.43628			-0.000426658	0.01106			-0.00223	0.09651
		-0.00206	0.00838			-0.00357	0.43161			-0.000386072	0.01001			-0.00219	0.0948
		-0.00202	0.00822			-0.00353	0.42693			-0.000345486	0.00896			-0.00215	0.09308
		-0.00198	0.00805			-0.00351	0.42467			-0.000304901	0.00791			-0.00211	0.09137
		-0.00194	0.00789			-0.00349	0.42224			-0.000264315	0.00686			-0.00207	0.08965
		-0.0019	0.00772			-0.00345	0.41755			-0.000223729	0.00581			-0.00203	0.08793
		-0.00186	0.00756			-0.00341	0.41286			-0.000183143	0.00475			-0.00199	0.08621
		-0.00182	0.00739			-0.00337	0.40815			-0.000142557	0.0037			-0.00198	0.08581
		-0.00177	0.00723			-0.00333	0.40345			-0.000101971	0.00265			-0.00195	0.08449
		-0.00173	0.00706			-0.00329	0.39873			-6.13853e-05	0.00159			-0.00191	0.08276
		-0.00169	0.0069			-0.00324	0.39402			-2.07994e-05	0.0005402			-0.00187	0.08104
		-0.00165	0.00673			-0.0032	0.38929			1.97865e-05	0.000513986			-0.00183	0.07931
		-0.00161	0.00657			-0.00316	0.38456			6.03724e-05	0.00157			-0.00179	0.07758
		-0.00157	0.0064			-0.00312	0.37983			0.000100958	0.00262			-0.00175	0.07585
		-0.00153	0.00623			-0.00312	0.3796			0.000141544	0.00368			-0.00171	0.07412
		-0.00149	0.00607			-0.00308	0.37509			0.00018213	0.00473			-0.00167	0.07239
		-0.00149	0.00607			-0.00304	0.37034			0.000222716	0.00579			-0.00162	0.07065
		-0.00144	0.0059			-0.003	0.36559			0.000263302	0.00685			-0.00158	0.06892
		-0.0014	0.00574			-0.00296	0.36083			0.000303888	0.0079			-0.00154	0.06718
		-0.00136	0.00557			-0.00292	0.35607			0.000344474	0.00896			-0.0015	0.06544
		-0.00132	0.0054			-0.00288	0.3513			0.000345395	0.00899			-0.00146	0.0637
		-0.00128	0.00524			-0.00284	0.34653			0.000385059	0.01002			-0.00142	0.06196
		-0.00124	0.00507			-0.0028	0.34175			0.000425645	0.01108			-0.00138	0.06022
		-0.0012	0.0049			-0.00276	0.33696			0.000466231	0.01214			-0.00134	0.05847
		-0.00116	0.00473			-0.00273	0.33401			0.000506817	0.01319			-0.0013	0.05673
		-0.00111	0.00457			-0.00271	0.33217			0.000547403	0.01425			-0.00126	0.05498
		-0.00107	0.0044			-0.00267	0.32737			0.000587989	0.01531			-0.00123	0.05384
		-0.00103	0.00423			-0.00263	0.32257			0.000628575	0.01637			-0.00122	0.05323
		-0.00099094	0.00406			-0.00259	0.31776			0.000669161	0.01743			-0.00118	0.05148
		-0.000949682	0.0039			-0.00255	0.31295			0.000709747	0.01849			-0.00114	0.04973
		-0.000908423	0.00373			-0.00251	0.30813			0.000750332	0.01956			-0.0011	0.04797
		-0.000867164	0.00356			-0.00247	0.30331			0.000790918	0.02062			-0.00106	0.04622
		-0.000825906	0.00339			-0.00243	0.29848			0.000831504	0.02168			-0.00102	0.04446
		-0.000784647	0.00322			-0.00239	0.29364			0.00087209	0.02274			-0.000975243	0.04271
		-0.000743389	0.00306			-0.00235	0.2888			0.000912676	0.0238			-0.000934655	0.04095
		-0.00070213	0.00289			-0.00233	0.28671			0.000953262	0.02487			-0.000894066	0.03918
		-0.000660871	0.00272			-0.00231	0.28395			0.000993848	0.02593			-0.000853477	0.03742
		-0.000619613	0.00255			-0.00227	0.2791			0.00103	0.027			-0.000812889	0.03566
		-0.000578354	0.00238			-0.00223	0.27424			0.00108	0.02806			-0.0007723	0.03389
		-0.000537095	0.00221			-0.00218	0.26937			0.00112	0.02912			-0.000731712	0.03212
		-0.00049949	0.00206			-0.00214	0.2645			0.00116	0.03019			-0.000691123	0.03036
		-0.000495837	0.00204			-0.0021	0.25962			0.00119	0.03116			-0.000650535	0.02859
		-0.000454578	0.00187			-0.00206	0.25474			0.0012	0.03126			-0.000609946	0.02681
		-0.00041332	0.0017			-0.00202	0.24985			0.00124	0.03232			-0.000569357	0.02504
		-0.000372061	0.00153			-0.00198	0.24496			0.00128	0.03339			-0.000528769	0.02327
		-0.000330802	0.00137			-0.00194	0.24006			0.00132	0.03446			-0.00048818	0.02149
		-0.000289544	0.0012			-0.00193	0.23886			0.00136	0.03552			-0.000479888	0.02113
		-0.000248285	0.00103			-0.0019	0.23515			0.0014	0.03659			-0.000447592	0.01971
		-0.000207027	0.000855311			-0.00186	0.23024			0.00144	0.03766			-0.000407003	0.01793
		-0.000165768	0.000685113			-0.00182	0.22533			0.00148	0.03873			-0.000366414	0.01615
		-0.000124509	0.000514787			-0.00178	0.2204			0.00152	0.0398			-0.000325826	0.01437
		-8.32507e-05	0.000344333			-0.00174	0.21547			0.00156	0.04087			-0.000285237	0.01258
		-4.19921e-05	0.000173749			-0.0017	0.21054			0.0016	0.04193			-0.000244649	0.0108
		-7.33453e-07	3.03593e-06			-0.00165	0.2056			0.00164	0.043			-0.00020406	0.00901
		4.05252e-05	0.000167806			-0.00161	0.20065			0.00168	0.04408			-0.000163471	0.00722
		8.17838e-05	0.000338778			-0.00157	0.1957			0.00172	0.04515			-0.000122883	0.00543
		0.000123042	0.000509879			-0.00153	0.19074			0.00176	0.04622			-8.22943e-05	0.00364
		0.000164301	0.00068111			-0.00152	0.18924			0.00181	0.04729			-4.17057e-05	0.00184
		0.00020556	0.000852472			-0.00149	0.18578			0.00185	0.04836			-1.11712e-06	4.94309e-05
		0.000246818	0.00102			-0.00145	0.18081			0.00189	0.04943			3.94715e-05	0.00175
		0.000288077	0.0012			-0.00141	0.17583			0.00193	0.05051			8.00601e-05	0.00355
		0.000329335	0.00137			-0.00137	0.17085			0.00197	0.05158			0.000120649	0.00535
		0.000370594	0.00154			-0.00133	0.16586			0.00201	0.05266			0.000161237	0.00715
		0.000411853	0.00171			-0.00129	0.16087			0.00204	0.05356			0.000201826	0.00895
		0.00043248	0.0018			-0.00125	0.15587			0.00205	0.05373			0.000242414	0.01075
		0.000453111	0.00188			-0.00121	0.15086			0.00209	0.0548			0.00027008	0.01199
		0.00049437	0.00206			-0.00117	0.14585			0.00213	0.05588			0.000283003	0.01256
		0.000535629	0.00223			-0.00112	0.14083			0.00217	0.05696			0.000323592	0.01437
		0.000576887	0.0024			-0.00111	0.13902			0.00221	0.05803			0.00036418	0.01618
		0.000618146	0.00257			-0.00108	0.13581			0.00225	0.05911			0.000404769	0.01799
		0.000659404	0.00275			-0.00104	0.13078			0.00229	0.06018			0.000445357	0.0198
		0.000700663	0.00292			-0.001	0.12575			0.00233	0.06126			0.000485946	0.02162
		0.000741922	0.00309			-0.000961682	0.1207			0.00237	0.06234			0.000526535	0.02343
		0.00078318	0.00327			-0.000920921	0.11566			0.00241	0.06342			0.000567123	0.02525
		0.000824439	0.00344			-0.00088016	0.1106			0.00245	0.0645			0.000607712	0.02707
		0.000865698	0.00361			-0.000839399	0.10554			0.0025	0.06558			0.0006483	0.02889
		0.000906956	0.00379			-0.000798639	0.10048			0.00254	0.06666			0.000688889	0.03071
		0.000948215	0.00396			-0.000757878	0.09541			0.00258	0.06774			0.000729477	0.03253
		0.000989473	0.00413			-0.000717117	0.09033			0.00262	0.06882			0.000770066	0.03436
		0.00103	0.00431			-0.0006984	0.088			0.00266	0.0699			0.000810655	0.03619
		0.00107	0.00448			-0.000676356	0.08525			0.0027	0.07098			0.000851243	0.03802
		0.00111	0.00466			-0.000635596	0.08016			0.00274	0.07206			0.000891832	0.03985
		0.00115	0.00483			-0.000594835	0.07506			0.00278	0.07314			0.00093242	0.04168
		0.0012	0.005			-0.000554074	0.06996			0.00282	0.07422			0.000973009	0.04351
		0.00124	0.00518			-0.000513313	0.06485			0.00286	0.07531			0.00101	0.04535
		0.00128	0.00535			-0.000472553	0.05974			0.00289	0.07615			0.00102	0.04572
		0.00132	0.00553			-0.000431792	0.05462			0.0029	0.07639			0.00105	0.04718
		0.00136	0.0057			-0.000391031	0.04949			0.00294	0.07747			0.00109	0.04902
		0.00138	0.00578			-0.00035027	0.04436			0.00298	0.07856			0.00114	0.05086
		0.0014	0.00588			-0.00030951	0.03922			0.00302	0.07964			0.00118	0.0527
		0.00144	0.00605			-0.00027992	0.03549			0.00306	0.08073			0.00122	0.05455
		0.00148	0.00623			-0.000268749	0.03408			0.0031	0.08181			0.00126	0.05639
		0.00153	0.00641			-0.000227988	0.02892			0.00314	0.0829			0.0013	0.05824
		0.00157	0.00658			-0.000187227	0.02377			0.00319	0.08399			0.00134	0.06009
		0.00161	0.00676			-0.000146466	0.0186			0.00323	0.08507			0.00138	0.06194
		0.00165	0.00693			-0.000105706	0.01343			0.00327	0.08616			0.00142	0.06379
		0.00169	0.00711			-6.49449e-05	0.00826			0.00331	0.08725			0.00146	0.06564
		0.00173	0.00729			-2.41842e-05	0.00308			0.00335	0.08834			0.0015	0.0675
		0.00177	0.00746			1.65766e-05	0.00211			0.00339	0.08943			0.00154	0.06935
		0.00181	0.00764			5.73373e-05	0.0073			0.00343	0.09051			0.00158	0.07121
		0.00186	0.00782			9.80981e-05	0.01251			0.00347	0.0916			0.00162	0.07307
		0.0019	0.00799			0.000138859	0.01771			0.00351	0.09269			0.00166	0.07493
		0.00194	0.00817			0.00014592	0.01861			0.00355	0.09379			0.0017	0.07679
		0.00198	0.00835			0.00017962	0.02292			0.00359	0.09488			0.00174	0.07866
		0.00202	0.00852			0.00022038	0.02814			0.00363	0.09597			0.00178	0.08008
		0.00206	0.0087			0.000261141	0.03337			0.00367	0.09706			0.00178	0.08052
		0.0021	0.00888			0.000301902	0.0386			0.00371	0.09815			0.00183	0.08239
		0.00214	0.00906			0.000342663	0.04384			0.00374	0.09898			0.00187	0.08426
		0.00219	0.00923			0.000383423	0.04908			0.00375	0.09924			0.00191	0.08613
		0.00223	0.00941			0.000424184	0.05433			0.00379	0.10034			0.00195	0.08801
		0.00227	0.00959			0.000464945	0.05959			0.00383	0.10143			0.00199	0.08988
		0.00231	0.00977			0.000505706	0.06485			0.00388	0.10253			0.00203	0.09176
		0.00235	0.00995			0.000546466	0.07012			0.00392	0.10362			0.00207	0.09364
		0.00236	0.00997			0.000576	0.07395			0.00396	0.10472			0.00211	0.09552
		0.00239	0.01013			0.000587227	0.0754			0.004	0.10581			0.00215	0.0974
		0.00243	0.0103			0.000627988	0.08068			0.00404	0.10691			0.00219	0.09928
		0.00247	0.01048			0.000668749	0.08597			0.00408	0.108			0.00223	0.10117
		0.00252	0.01066			0.00070951	0.09126			0.00412	0.1091			0.00227	0.10305
		0.00256	0.01084			0.00075027	0.09657			0.00416	0.1102			0.00231	0.10494
		0.0026	0.01102			0.000791031	0.10187			0.0042	0.1113			0.00235	0.10683
		0.00264	0.0112			0.000831792	0.10719			0.00424	0.11239			0.00239	0.10872
		0.00268	0.01138			0.000872553	0.11251			0.00428	0.11349			0.00243	0.11062
		0.00272	0.01156			0.000913313	0.11783			0.00432	0.11459			0.00247	0.11251
		0.00276	0.01174			0.000954074	0.12317			0.00436	0.11569			0.00252	0.11441
		0.0028	0.01192			0.000994835	0.12851			0.0044	0.11679			0.00253	0.115
		0.00285	0.0121			0.00101	0.1305			0.00444	0.11789			0.00256	0.11631
		0.00289	0.01228			0.00104	0.13385			0.00448	0.11899			0.0026	0.11821
		0.00293	0.01246			0.00108	0.13921			0.00452	0.1201			0.00264	0.12011
		0.00297	0.01264			0.00112	0.14456			0.00457	0.1212			0.00268	0.12201
		0.00301	0.01282			0.00116	0.14993			0.0046	0.12207			0.00272	0.12392
		0.00305	0.013			0.0012	0.1553			0.00461	0.1223			0.00276	0.12582
		0.00309	0.01318			0.00124	0.16068			0.00465	0.1234			0.0028	0.12773
		0.00313	0.01336			0.00128	0.16607			0.00469	0.12451			0.00284	0.12964
		0.00318	0.01354			0.00132	0.17146			0.00473	0.12561			0.00288	0.13156
		0.00322	0.01373			0.00136	0.17685			0.00477	0.12672			0.00292	0.13347
		0.00326	0.01391			0.0014	0.18226			0.00481	0.12782			0.00296	0.13538
		0.0033	0.01409			0.00144	0.18767			0.00485	0.12893			0.003	0.1373
		0.00333	0.01422			0.00145	0.18857			0.00489	0.13003			0.00304	0.13922
		0.00334	0.01427			0.00148	0.19309			0.00493	0.13114			0.00308	0.14114
		0.00338	0.01445			0.00152	0.19851			0.00497	0.13225			0.00312	0.14307
		0.00342	0.01463			0.00157	0.20394			0.00501	0.13335			0.00316	0.14499
		0.00346	0.01482			0.00161	0.20938			0.00505	0.13446			0.00321	0.14692
		0.00351	0.015			0.00165	0.21482			0.00509	0.13557			0.00325	0.14884
		0.00355	0.01518			0.00169	0.22027			0.00513	0.13668			0.00328	0.15061
		0.00359	0.01536			0.00173	0.22573			0.00517	0.13779			0.00329	0.15077
		0.00363	0.01555			0.00177	0.23119			0.00521	0.1389			0.00333	0.1527
		0.00367	0.01573			0.00181	0.23666			0.00526	0.14001			0.00337	0.15464
		0.00371	0.01591			0.00185	0.24214			0.0053	0.14112			0.00341	0.15657
		0.00375	0.0161			0.00189	0.24741			0.00534	0.14223			0.00345	0.15851
		0.0038	0.01628			0.00189	0.24762			0.00538	0.14334			0.00349	0.16045
		0.00384	0.01646			0.00193	0.25311			0.00542	0.14445			0.00353	0.16239
		0.00388	0.01665			0.00197	0.25861			0.00545	0.14537			0.00357	0.16433
		0.00392	0.01683			0.00201	0.26411			0.00546	0.14557			0.00361	0.16627
		0.00396	0.01702			0.00205	0.26962			0.0055	0.14668			0.00365	0.16822
		0.004	0.0172			0.0021	0.27514			0.00554	0.14779			0.00369	0.17017
		0.00404	0.01738			0.00214	0.28066			0.00558	0.14891			0.00373	0.17212
		0.00408	0.01757			0.00218	0.28619			0.00562	0.15002			0.00377	0.17407
		0.00413	0.01775			0.00222	0.29173			0.00566	0.15114			0.00381	0.17602
		0.00417	0.01794			0.00226	0.29727			0.0057	0.15225			0.00385	0.17797
		0.00421	0.01812			0.0023	0.30282			0.00574	0.15337			0.0039	0.17993
		0.00425	0.01831			0.00234	0.30838			0.00578	0.15449			0.00394	0.18189
		0.00426	0.01836			0.00234	0.30839			0.00582	0.1556			0.00398	0.18385
		0.00429	0.01849			0.00238	0.31394			0.00586	0.15672			0.00402	0.18581
		0.00433	0.01868			0.00242	0.31951			0.0059	0.15784			0.00404	0.18695
		0.00437	0.01886			0.00246	0.32509			0.00595	0.15896			0.00406	0.18777
		0.00441	0.01905			0.0025	0.33067			0.00599	0.16008			0.0041	0.18974
		0.00446	0.01923			0.00254	0.33626			0.00603	0.1612			0.00414	0.1917
		0.0045	0.01942			0.00258	0.34186			0.00607	0.16232			0.00418	0.19367
		0.00454	0.01961			0.00263	0.34747			0.00611	0.16344			0.00422	0.19564
		0.00458	0.01979			0.00267	0.35308			0.00615	0.16456			0.00426	0.19762
		0.00462	0.01998			0.00271	0.3587			0.00619	0.16568			0.0043	0.19959
		0.00466	0.02017			0.00275	0.36432			0.00623	0.1668			0.00434	0.20157
		0.0047	0.02035			0.00279	0.36995			0.00627	0.16793			0.00438	0.20354
		0.00474	0.02054			0.00279	0.37019			0.00631	0.16892			0.00442	0.20552
		0.00479	0.02073			0.00283	0.37559			0.00631	0.16905			0.00446	0.20751
		0.00483	0.02091			0.00287	0.38123			0.00635	0.17017			0.0045	0.20949
		0.00487	0.0211			0.00291	0.38689			0.00639	0.1713			0.00454	0.21147
		0.00491	0.02129			0.00295	0.39255			0.00643	0.17242			0.00459	0.21346
		0.00495	0.02148			0.00299	0.39821			0.00647	0.17355			0.00463	0.21545
		0.00499	0.02166			0.00303	0.40388			0.00651	0.17467			0.00467	0.21744
		0.00503	0.02185			0.00307	0.40956			0.00655	0.1758			0.00471	0.21943
		0.00507	0.02204			0.00311	0.41525			0.00659	0.17693			0.00475	0.22143
		0.00512	0.02223			0.00316	0.42094			0.00664	0.17805			0.00479	0.22342
		0.00516	0.02242			0.0032	0.42664			0.00668	0.17918			0.0048	0.22401
		0.0052	0.0226			0.00324	0.43235			0.00672	0.18031			0.00483	0.22542
		0.00522	0.0227			0.00325	0.43422			0.00676	0.18144			0.00487	0.22742
		0.00524	0.02279			0.00328	0.43807			0.0068	0.18257			0.00491	0.22942
		0.00528	0.02298			0.00332	0.44379			0.00684	0.1837			0.00495	0.23143
		0.00532	0.02317			0.00336	0.44952			0.00688	0.18483			0.00499	0.23343
		0.00536	0.02336			0.0034	0.45525			0.00692	0.18596			0.00503	0.23544
		0.0054	0.02355			0.00344	0.46099			0.00696	0.18709			0.00507	0.23745
		0.00545	0.02374			0.00348	0.46674			0.007	0.18822			0.00511	0.23946
		0.00549	0.02393			0.00352	0.4725			0.00704	0.18935			0.00515	0.24147
		0.00553	0.02412			0.00356	0.47826			0.00708	0.19049			0.00519	0.24349
		0.00557	0.02431			0.0036	0.48403			0.00712	0.19162			0.00523	0.2455
		0.00561	0.0245			0.00364	0.48981			0.00716	0.19269			0.00528	0.24752
		0.00565	0.02469			0.00369	0.49559			0.00716	0.19276			0.00532	0.24954
		0.00569	0.02488			0.00371	0.49914			0.0072	0.19389			0.00536	0.25156
		0.00573	0.02507			0.00373	0.50139			0.00724	0.19502			0.0054	0.25359
		0.00578	0.02526			0.00377	0.50718			0.00728	0.19616			0.00544	0.25561
		0.00582	0.02545			0.00381	0.51299			0.00733	0.1973			0.00548	0.25764
		0.00586	0.02564			0.00385	0.5188			0.00737	0.19843			0.00552	0.25967
		0.0059	0.02583			0.00389	0.52462			0.00741	0.19957			0.00556	0.26168
		0.00594	0.02602			0.00393	0.53045			0.00745	0.20071			0.00556	0.2617
		0.00598	0.02622			0.00397	0.53628			0.00749	0.20185			0.0056	0.26374
		0.00602	0.02641			0.00401	0.54213			0.00753	0.20299			0.00564	0.26577
		0.00606	0.0266			0.00405	0.54797			0.00757	0.20413			0.00568	0.26781
		0.00611	0.02679			0.00409	0.55383			0.00761	0.20527			0.00572	0.26985
		0.00615	0.02698			0.00413	0.55969			0.00765	0.20641			0.00576	0.27189
		0.00619	0.02718			0.00417	0.56556			0.00769	0.20755			0.0058	0.27393
		0.00619	0.02719			0.00418	0.5664			0.00773	0.20869			0.00584	0.27598
		0.00623	0.02737			0.00421	0.57144			0.00777	0.20983			0.00588	0.27802
		0.00627	0.02756			0.00426	0.57732			0.00781	0.21097			0.00592	0.28007
		0.00631	0.02775			0.0043	0.58321			0.00785	0.21212			0.00597	0.28212
		0.00635	0.02795			0.00434	0.58911			0.00789	0.21326			0.00601	0.28418
		0.00639	0.02814			0.00438	0.59502			0.00793	0.2144			0.00605	0.28623
		0.00644	0.02833			0.00442	0.60093			0.00797	0.21555			0.00609	0.28829
		0.00648	0.02853			0.00446	0.60685			0.00802	0.21669			0.00613	0.29035
		0.00652	0.02872			0.0045	0.61278			0.00802	0.21675			0.00617	0.29241
		0.00656	0.02891			0.00454	0.61872			0.00806	0.21784			0.00621	0.29447
		0.0066	0.02911			0.00458	0.62466			0.0081	0.21899			0.00625	0.29653
		0.00664	0.0293			0.00462	0.63061			0.00814	0.22013			0.00629	0.2986
		0.00668	0.0295			0.00464	0.63316			0.00818	0.22128			0.00632	0.30022
		0.00672	0.02969			0.00466	0.63656			0.00822	0.22243			0.00633	0.30067
		0.00677	0.02988			0.0047	0.64253			0.00826	0.22358			0.00637	0.30274
		0.00681	0.03008			0.00474	0.6485			0.0083	0.22473			0.00641	0.30481
		0.00685	0.03027			0.00479	0.65448			0.00834	0.22588			0.00645	0.30688
		0.00689	0.03047			0.00483	0.66046			0.00838	0.22703			0.00649	0.30896
		0.00693	0.03066			0.00487	0.66646			0.00842	0.22818			0.00653	0.31104
		0.00697	0.03086			0.00491	0.67246			0.00846	0.22933			0.00657	0.31312
		0.00701	0.03106			0.00495	0.67847			0.0085	0.23048			0.00661	0.3152
		0.00705	0.03125			0.00499	0.68448			0.00854	0.23163			0.00666	0.31728
		0.0071	0.03145			0.00503	0.69051			0.00858	0.23279			0.0067	0.31937
		0.00714	0.03164			0.00507	0.69654			0.00862	0.23394			0.00674	0.32145
		0.00714	0.03165			0.00511	0.70233			0.00866	0.23509			0.00678	0.32354
		0.00718	0.03184			0.00511	0.70257			0.00871	0.23625			0.00682	0.32563
		0.00722	0.03204			0.00515	0.70862			0.00875	0.2374			0.00686	0.32773
		0.00726	0.03223			0.00519	0.71467			0.00879	0.23856			0.0069	0.32982
		0.0073	0.03243			0.00523	0.72073			0.00883	0.23972			0.00694	0.33192
		0.00734	0.03263			0.00527	0.7268			0.00887	0.24087			0.00698	0.33402
		0.00738	0.03282			0.00532	0.73287			0.00888	0.24116			0.00702	0.33612
		0.00743	0.03302			0.00536	0.73896			0.00891	0.24203			0.00706	0.33822
		0.00747	0.03322			0.0054	0.74505			0.00895	0.24319			0.00708	0.3393
		0.00751	0.03341			0.00544	0.75114			0.00899	0.24435			0.0071	0.34033
		0.00755	0.03361			0.00548	0.75725			0.00903	0.24551			0.00714	0.34244
		0.00759	0.03381			0.00552	0.76336			0.00907	0.24667			0.00718	0.34455
		0.00763	0.03401			0.00556	0.76948			0.00911	0.24783			0.00722	0.34666
		0.00767	0.03421			0.00559	0.77398			0.00915	0.24899			0.00726	0.34877
		0.00771	0.0344			0.0056	0.77561			0.00919	0.25015			0.0073	0.35089
		0.00776	0.0346			0.00564	0.78174			0.00923	0.25131			0.00735	0.353
		0.0078	0.0348			0.00568	0.78789			0.00927	0.25248			0.00739	0.35512
		0.00784	0.035			0.00572	0.79404			0.00931	0.25364			0.00743	0.35724
		0.00788	0.0352			0.00576	0.8002			0.00935	0.2548			0.00747	0.35937
		0.00792	0.0354			0.0058	0.80636			0.0094	0.25597			0.00751	0.36149
		0.00796	0.0356			0.00585	0.81253			0.00944	0.25713			0.00755	0.36362
		0.008	0.0358			0.00589	0.81871			0.00948	0.2583			0.00759	0.36575
		0.00804	0.036			0.00593	0.8249			0.00952	0.25946			0.00763	0.36788
		0.00809	0.0362			0.00597	0.8311			0.00956	0.26063			0.00767	0.37001
		0.0081	0.03627			0.00601	0.8373			0.0096	0.2618			0.00771	0.37215
		0.00813	0.0364			0.00605	0.84351			0.00964	0.26297			0.00775	0.37429
		0.00817	0.0366			0.00608	0.84822			0.00968	0.26413			0.00779	0.37643
		0.00821	0.0368			0.00609	0.84973			0.00972	0.2653			0.00783	0.37857
		0.00825	0.037			0.00613	0.85596			0.00974	0.26577			0.00784	0.3791
		0.00829	0.0372			0.00617	0.86219			0.00976	0.26647			0.00787	0.38071
		0.00833	0.0374			0.00621	0.86844			0.0098	0.26764			0.00791	0.38286
		0.00837	0.0376			0.00625	0.87469			0.00984	0.26881			0.00795	0.385
		0.00842	0.0378			0.00629	0.88094			0.00988	0.26999			0.00799	0.38715
		0.00846	0.038			0.00633	0.88721			0.00992	0.27116			0.00804	0.38931
		0.0085	0.0382			0.00638	0.89348			0.00996	0.27233			0.00808	0.39146
		0.00854	0.03841			0.00642	0.89976			0.01	0.2735			0.00812	0.39362
		0.00858	0.03861			0.00646	0.90605			0.01004	0.27468			0.00816	0.39577
		0.00862	0.03881			0.0065	0.91235			0.01009	0.27585			0.0082	0.39793
		0.00866	0.03901			0.00654	0.91865			0.01013	0.27703			0.00824	0.4001
		0.0087	0.03921			0.00656	0.92201			0.01017	0.2782			0.00828	0.40226
		0.00875	0.03942			0.00658	0.92496			0.01021	0.27938			0.00832	0.40443
		0.00879	0.03962			0.00662	0.93128			0.01025	0.28055			0.00836	0.40659
		0.00883	0.03982			0.00666	0.93761			0.01029	0.28173			0.0084	0.40876
		0.00887	0.04003			0.0067	0.94394			0.01033	0.28291			0.00844	0.41094
		0.00891	0.04023			0.00674	0.95029			0.01037	0.28409			0.00848	0.41311
		0.00895	0.04043			0.00678	0.95664			0.01041	0.28527			0.00852	0.41529
		0.00899	0.04064			0.00682	0.963			0.01045	0.28645			0.00856	0.41747
		0.00903	0.04084			0.00686	0.96936			0.01049	0.28763			0.0086	0.41965
		0.00906	0.04096			0.00691	0.97574			0.01053	0.28881			0.00861	0.41998
		0.00908	0.04104			0.00695	0.98212			0.01057	0.28999			0.00864	0.42183
		0.00912	0.04125			0.00699	0.98851			0.0106	0.29067			0.00868	0.42401
		0.00916	0.04145			0.00703	0.99491			0.01061	0.29117			0.00873	0.4262
		0.0092	0.04166			0.00706	1.00003			0.01065	0.29235			0.00877	0.42839
		0.00924	0.04186			0.00707	1.00132			0.01069	0.29354			0.00881	0.43058
		0.00928	0.04207			0.00711	1.00773			0.01073	0.29472			0.00885	0.43278
		0.00932	0.04227			0.00715	1.01415			0.01078	0.29591			0.00889	0.43497
		0.00936	0.04248			0.00719	1.02058			0.01082	0.29709			0.00893	0.43717
		0.00941	0.04268			0.00723	1.02702			0.01086	0.29828			0.00897	0.43937
		0.00945	0.04289			0.00727	1.03347			0.0109	0.29946			0.00901	0.44157
		0.00949	0.04309			0.00731	1.03992			0.01094	0.30065			0.00905	0.44377
		0.00953	0.0433			0.00735	1.04638			0.01098	0.30184			0.00909	0.44598
		0.00957	0.04351			0.00739	1.05285			0.01102	0.30303			0.00913	0.44819
		0.00961	0.04371			0.00744	1.05933			0.01106	0.30421			0.00917	0.4504
		0.00965	0.04392			0.00748	1.06582			0.0111	0.3054			0.00921	0.45261
		0.0097	0.04412			0.00752	1.07231			0.01114	0.30659			0.00925	0.45482
		0.00974	0.04433			0.00756	1.07882			0.01118	0.30778			0.00929	0.45704
		0.00978	0.04454			0.00756	1.07924			0.01122	0.30897			0.00933	0.45926
		0.00982	0.04475			0.0076	1.08533			0.01126	0.31017			0.00937	0.46148
		0.00986	0.04495			0.00764	1.09185			0.0113	0.31136			0.00938	0.46176
		0.0099	0.04516			0.00768	1.09837			0.01134	0.31255			0.00942	0.4637
		0.00994	0.04537			0.00772	1.10491			0.01138	0.31375			0.00946	0.46593
		0.00998	0.04558			0.00776	1.11145			0.01142	0.31494			0.0095	0.46816
		0.01001	0.04571			0.0078	1.118			0.01146	0.31589			0.00954	0.47039
		0.01003	0.04578			0.00784	1.12456			0.01147	0.31614			0.00958	0.47262
		0.01007	0.04599			0.00788	1.13113			0.01151	0.31733			0.00962	0.47485
		0.01011	0.0462			0.00792	1.1377			0.01155	0.31853			0.00966	0.47709
		0.01015	0.04641			0.00796	1.14429			0.01159	0.31972			0.0097	0.47933
		0.01019	0.04662			0.00801	1.15088			0.01163	0.32092			0.00974	0.48157
		0.01023	0.04683			0.00805	1.15748			0.01167	0.32212			0.00978	0.48381
		0.01027	0.04704			0.00808	1.16292			0.01171	0.32332			0.00982	0.48605
		0.01031	0.04725			0.00809	1.16409			0.01175	0.32452			0.00986	0.4883
		0.01036	0.04746			0.00813	1.1707			0.01179	0.32572			0.0099	0.49055
		0.0104	0.04767			0.00817	1.17733			0.01183	0.32692			0.00994	0.4928
		0.01044	0.04787			0.00821	1.18396			0.01187	0.32812			0.00998	0.49505
		0.01048	0.04808			0.00825	1.1906			0.01191	0.32932			0.01002	0.49731
		0.01052	0.0483			0.00829	1.19725			0.01195	0.33052			0.01006	0.49957
		0.01056	0.04851			0.00833	1.20391			0.01199	0.33173			0.01011	0.50183
		0.0106	0.04872			0.00837	1.21058			0.01203	0.33293			0.01014	0.50389
		0.01064	0.04893			0.00841	1.21725			0.01207	0.33413			0.01015	0.50409
		0.01069	0.04914			0.00845	1.22394			0.01211	0.33534			0.01019	0.50635
		0.01073	0.04935			0.00849	1.23063			0.01215	0.33655			0.01023	0.50862
		0.01077	0.04956			0.00854	1.23733			0.0122	0.33775			0.01027	0.51089
		0.01081	0.04977			0.00857	1.24299			0.01224	0.33896			0.01031	0.51316
		0.01085	0.04998			0.00858	1.24404			0.01228	0.34017			0.01035	0.51543
		0.01089	0.0502			0.00862	1.25075			0.01232	0.34137			0.01039	0.51771
		0.01093	0.05041			0.00866	1.25748			0.01232	0.34137			0.01043	0.51999
		0.01096	0.05057			0.0087	1.26421			0.01236	0.34258			0.01047	0.52227
		0.01097	0.05062			0.00874	1.27095			0.0124	0.34379			0.01051	0.52455
		0.01102	0.05083			0.00878	1.2777			0.01244	0.345			0.01055	0.52683
		0.01106	0.05105			0.00882	1.28446			0.01248	0.34621			0.01059	0.52912
		0.0111	0.05126			0.00886	1.29123			0.01252	0.34742			0.01063	0.53141
		0.01114	0.05147			0.0089	1.298			0.01256	0.34864			0.01067	0.5337
		0.01118	0.05168			0.00894	1.30479			0.0126	0.34985			0.01071	0.53599
		0.01122	0.0519			0.00898	1.31158			0.01264	0.35106			0.01075	0.53829
		0.01126	0.05211			0.00902	1.31838			0.01268	0.35228			0.0108	0.54058
		0.0113	0.05232			0.00907	1.32519			0.01272	0.35349			0.01084	0.54288
		0.01135	0.05254			0.0091	1.33096			0.01276	0.35471			0.01088	0.54519
		0.01139	0.05275			0.00911	1.33201			0.0128	0.35592			0.01091	0.54696
		0.01143	0.05297			0.00915	1.33883			0.01284	0.35714			0.01092	0.54749
		0.01147	0.05318			0.00919	1.34567			0.01289	0.35836			0.01096	0.5498
		0.01151	0.0534			0.00923	1.35251			0.01293	0.35957			0.011	0.55211
		0.01155	0.05361			0.00927	1.35936			0.01297	0.36079			0.01104	0.55442
		0.01159	0.05383			0.00931	1.36622			0.01301	0.36201			0.01108	0.55673
		0.01163	0.05404			0.00935	1.37309			0.01305	0.36323			0.01112	0.55905
		0.01168	0.05426			0.00939	1.37997			0.01309	0.36445			0.01116	0.56136
		0.01172	0.05447			0.00943	1.38686			0.01313	0.36567			0.0112	0.56369
		0.01176	0.05469			0.00947	1.39375			0.01317	0.3669			0.01124	0.56601
		0.0118	0.0549			0.00951	1.40066			0.01318	0.36721			0.01128	0.56833
		0.01184	0.05512			0.00955	1.40757			0.01321	0.36812			0.01132	0.57066
		0.01188	0.05534			0.0096	1.41449			0.01325	0.36934			0.01136	0.57299
		0.01192	0.05555			0.00962	1.41868			0.01329	0.37057			0.0114	0.57532
		0.01193	0.05561			0.00964	1.42142			0.01333	0.37179			0.01144	0.57765
		0.01196	0.05577			0.00968	1.42836			0.01337	0.37302			0.01149	0.57999
		0.01201	0.05599			0.00972	1.4353			0.01341	0.37424			0.01153	0.58233
		0.01205	0.05621			0.00976	1.44226			0.01345	0.37547			0.01157	0.58467
		0.01209	0.05642			0.0098	1.44923			0.01349	0.3767			0.01161	0.58701
		0.01213	0.05664			0.00984	1.4562			0.01353	0.37792			0.01165	0.58936
		0.01217	0.05686			0.00988	1.46318			0.01358	0.37915			0.01168	0.591
		0.01221	0.05708			0.00992	1.47017			0.01362	0.38038			0.01169	0.59171
		0.01225	0.05729			0.00996	1.47717			0.01366	0.38161			0.01173	0.59406
		0.01229	0.05751			0.01	1.48418			0.0137	0.38284			0.01177	0.59641
		0.01234	0.05773			0.01004	1.4912			0.01374	0.38407			0.01181	0.59876
		0.01238	0.05795			0.01008	1.49822			0.01378	0.3853			0.01185	0.60112
		0.01242	0.05817			0.01013	1.50526			0.01382	0.38654			0.01189	0.60348
		0.01246	0.05839			0.01014	1.50781			0.01386	0.38777			0.01193	0.60584
		0.0125	0.05861			0.01017	1.5123			0.0139	0.389			0.01197	0.60821
		0.01254	0.05883			0.01021	1.51935			0.01394	0.39024			0.01201	0.61057
		0.01258	0.05905			0.01025	1.52641			0.01398	0.39147			0.01205	0.61294
		0.01262	0.05927			0.01029	1.53348			0.01402	0.39271			0.01209	0.61531
		0.01267	0.05949			0.01033	1.54056			0.01404	0.39331			0.01213	0.61768
		0.01271	0.05971			0.01037	1.54765			0.01406	0.39395			0.01218	0.62006
		0.01275	0.05993			0.01041	1.55475			0.0141	0.39518			0.01222	0.62244
		0.01279	0.06015			0.01045	1.56185			0.01414	0.39642			0.01226	0.62482
		0.01283	0.06037			0.01049	1.56897			0.01418	0.39766			0.0123	0.6272
		0.01287	0.06059			0.01053	1.57609			0.01422	0.3989			0.01234	0.62959
		0.01291	0.06081			0.01057	1.58323			0.01427	0.40014			0.01238	0.63197
		0.01294	0.06097			0.01061	1.59037			0.01431	0.40138			0.01242	0.63436
		0.01295	0.06103			0.01066	1.59752			0.01435	0.40262			0.01245	0.63601
		0.013	0.06125			0.01068	1.60188			0.01439	0.40387			0.01246	0.63676
		0.01304	0.06148			0.0107	1.60468			0.01443	0.40511			0.0125	0.63915
		0.01308	0.0617			0.01074	1.61185			0.01447	0.40635			0.01254	0.64155
		0.01312	0.06192			0.01078	1.61902			0.01451	0.4076			0.01258	0.64395
		0.01316	0.06214			0.01082	1.62621			0.01455	0.40884			0.01262	0.64635
		0.0132	0.06237			0.01086	1.63341			0.01459	0.41009			0.01266	0.64875
		0.01324	0.06259			0.0109	1.64061			0.01463	0.41133			0.0127	0.65116
		0.01328	0.06281			0.01094	1.64783			0.01467	0.41258			0.01274	0.65357
		0.01333	0.06304			0.01098	1.65505			0.01471	0.41383			0.01278	0.65598
		0.01337	0.06326			0.01102	1.66228			0.01475	0.41508			0.01282	0.65839
		0.01341	0.06348			0.01106	1.66952			0.01479	0.41633			0.01287	0.66081
		0.01345	0.06371			0.0111	1.67677			0.01483	0.41757			0.01291	0.66323
		0.01349	0.06393			0.01114	1.68403			0.01487	0.41883			0.01295	0.66565
		0.01353	0.06415			0.01119	1.6913			0.01491	0.41979			0.01299	0.66807
		0.01357	0.06438			0.01122	1.69754			0.01491	0.42008			0.01303	0.6705
		0.01361	0.0646			0.01123	1.69858			0.01496	0.42133			0.01307	0.67292
		0.01366	0.06483			0.01127	1.70587			0.015	0.42258			0.01311	0.67536
		0.0137	0.06505			0.01131	1.71316			0.01504	0.42383			0.01315	0.67779
		0.01374	0.06528			0.01135	1.72047			0.01508	0.42509			0.01319	0.68022
		0.01378	0.0655			0.01139	1.72778			0.01512	0.42634			0.01322	0.68195
		0.01381	0.06566			0.01143	1.73511			0.01516	0.4276			0.01323	0.68266
		0.01382	0.06573			0.01147	1.74244			0.0152	0.42886			0.01327	0.6851
		0.01386	0.06596			0.01151	1.74978			0.01524	0.43011			0.01331	0.68754
		0.0139	0.06618			0.01155	1.75713			0.01528	0.43137			0.01335	0.68999
		0.01394	0.06641			0.01159	1.76449			0.01532	0.43263			0.01339	0.69244
		0.01399	0.06664			0.01163	1.77186			0.01536	0.43389			0.01343	0.69489
		0.01403	0.06686			0.01167	1.77924			0.0154	0.43515			0.01347	0.69734
		0.01407	0.06709			0.01171	1.78663			0.01544	0.43641			0.01351	0.69979
		0.01411	0.06732			0.01176	1.79403			0.01548	0.43767			0.01356	0.70225
		0.01415	0.06754			0.01176	1.79482			0.01552	0.43893			0.0136	0.70471
		0.01419	0.06777			0.0118	1.80144			0.01556	0.44019			0.01364	0.70717
		0.01423	0.068			0.01184	1.80886			0.0156	0.44146			0.01368	0.70964
		0.01427	0.06823			0.01188	1.81628			0.01565	0.44272			0.01372	0.7121
		0.01432	0.06845			0.01192	1.82372			0.01569	0.44399			0.01376	0.71457
		0.01436	0.06868			0.01196	1.83116			0.01573	0.44525			0.0138	0.71705
		0.0144	0.06891			0.012	1.83862			0.01577	0.44652			0.01384	0.71952
		0.01444	0.06914			0.01204	1.84608			0.01577	0.44665			0.01388	0.722
		0.01448	0.06937			0.01208	1.85355			0.01581	0.44778			0.01392	0.72448
		0.01452	0.0696			0.01212	1.86104			0.01585	0.44905			0.01396	0.72696
		0.01456	0.06983			0.01216	1.86853			0.01589	0.45032			0.01399	0.72892
		0.0146	0.07006			0.0122	1.87603			0.01593	0.45159			0.014	0.72944
		0.01465	0.07029			0.01224	1.88354			0.01597	0.45286			0.01404	0.73193
		0.01469	0.07052			0.01229	1.89106			0.01601	0.45413			0.01408	0.73442
		0.01473	0.07075			0.01229	1.89188			0.01605	0.4554			0.01412	0.73691
		0.01477	0.07098			0.01233	1.89859			0.01609	0.45667			0.01416	0.73941
		0.01477	0.071			0.01237	1.90613			0.01613	0.45795			0.0142	0.7419
		0.01481	0.07121			0.01241	1.91368			0.01617	0.45922			0.01425	0.7444
		0.01485	0.07144			0.01245	1.92124			0.01621	0.46049			0.01429	0.7469
		0.01489	0.07167			0.01249	1.92881			0.01625	0.46177			0.01433	0.74941
		0.01493	0.0719			0.01253	1.93639			0.01629	0.46304			0.01437	0.75192
		0.01498	0.07213			0.01257	1.94398			0.01634	0.46432			0.01441	0.75443
		0.01502	0.07237			0.01261	1.95157			0.01638	0.4656			0.01445	0.75694
		0.01506	0.0726			0.01265	1.95918			0.01642	0.46688			0.01449	0.75945
		0.0151	0.07283			0.01269	1.9668			0.01646	0.46816			0.01453	0.76197
		0.01514	0.07306			0.01273	1.97442			0.0165	0.46943			0.01457	0.76449
		0.01518	0.0733			0.01277	1.98206			0.01654	0.47072			0.01461	0.76701
		0.01522	0.07353			0.01282	1.98971			0.01658	0.472			0.01465	0.76954
		0.01526	0.07376			0.01284	1.99431			0.01662	0.47328			0.01469	0.77206
		0.01531	0.07399			0.01286	1.99736			0.01664	0.47389			0.01473	0.77459
		0.01535	0.07423			0.0129	2.00503			0.01666	0.47456			0.01477	0.77668
		0.01539	0.07446			0.01294	2.0127			0.0167	0.47584			0.01477	0.77713
		0.01543	0.0747			0.01298	2.02039			0.01674	0.47713			0.01481	0.77966
		0.01547	0.07493			0.01302	2.02808			0.01678	0.47841			0.01485	0.7822
		0.01551	0.07516			0.01306	2.03578			0.01682	0.4797			0.01489	0.78474
		0.01555	0.0754			0.0131	2.0435			0.01686	0.48098			0.01494	0.78728
		0.0156	0.07563			0.01314	2.05122			0.0169	0.48227			0.01498	0.78983
		0.01564	0.07587			0.01318	2.05896			0.01694	0.48356			0.01502	0.79237
		0.01568	0.0761			0.01322	2.0667			0.01698	0.48485			0.01506	0.79492
		0.01572	0.07634			0.01326	2.07445			0.01703	0.48614			0.0151	0.79748
		0.01575	0.0765			0.0133	2.08222			0.01707	0.48743			0.01514	0.80003
		0.01576	0.07657			0.01335	2.08999			0.01711	0.48872			0.01518	0.80259
		0.0158	0.07681			0.01339	2.09777			0.01715	0.49001			0.01522	0.80515
		0.01584	0.07705			0.0134	2.10043			0.01719	0.4913			0.01526	0.80771
		0.01588	0.07728			0.01343	2.10556			0.01723	0.49259			0.0153	0.81028
		0.01593	0.07752			0.01347	2.11337			0.01727	0.49389			0.01534	0.81285
		0.01597	0.07776			0.01351	2.12118			0.01731	0.49518			0.01538	0.81542
		0.01601	0.07799			0.01355	2.129			0.01735	0.49648			0.01542	0.81799
		0.01605	0.07823			0.01359	2.13683			0.01739	0.49777			0.01546	0.82057
		0.01609	0.07847			0.01363	2.14468			0.01743	0.49907			0.0155	0.82315
		0.01613	0.0787			0.01367	2.15253			0.01747	0.50037			0.01554	0.82552
		0.01617	0.07894			0.01371	2.16039			0.01751	0.50144			0.01554	0.82573
		0.01621	0.07918			0.01375	2.16826			0.01751	0.50167			0.01558	0.82831
		0.01626	0.07942			0.01379	2.17615			0.01755	0.50297			0.01563	0.8309
		0.0163	0.07966			0.01383	2.18404			0.01759	0.50427			0.01567	0.83349
		0.01634	0.0799			0.01388	2.19194			0.01763	0.50557			0.01571	0.83608
		0.01638	0.08013			0.01392	2.19985			0.01767	0.50687			0.01575	0.83867
		0.01642	0.08037			0.01396	2.20778			0.01772	0.50817			0.01579	0.84127
		0.01646	0.08061			0.01398	2.2123			0.01776	0.50947			0.01583	0.84387
		0.0165	0.08085			0.014	2.21571			0.0178	0.51078			0.01587	0.84647
		0.01654	0.08109			0.01404	2.22365			0.01784	0.51208			0.01591	0.84908
		0.01659	0.08133			0.01408	2.2316			0.01788	0.51339			0.01595	0.85169
		0.01663	0.08157			0.01412	2.23957			0.01792	0.51469			0.01599	0.8543
		0.01667	0.08181			0.01416	2.24754			0.01796	0.516			0.01603	0.85691
		0.0167	0.08202			0.0142	2.25552			0.018	0.51731			0.01607	0.85953
		0.01671	0.08205			0.01424	2.26352			0.01804	0.51862			0.01611	0.86214
		0.01675	0.08229			0.01428	2.27152			0.01808	0.51992			0.01615	0.86477
		0.01679	0.08254			0.01432	2.27953			0.01812	0.52123			0.01619	0.86739
		0.01683	0.08278			0.01436	2.28756			0.01816	0.52255			0.01623	0.87002
		0.01687	0.08302			0.01441	2.29559			0.0182	0.52386			0.01627	0.87264
		0.01692	0.08326			0.01445	2.30364			0.01824	0.52517			0.01632	0.87528
		0.01696	0.0835			0.01449	2.31169			0.01828	0.52648			0.01632	0.87539
		0.017	0.08374			0.01453	2.31976			0.01832	0.5278			0.01636	0.87791
		0.01704	0.08399			0.01455	2.32423			0.01836	0.52911			0.0164	0.88055
		0.01708	0.08423			0.01457	2.32783			0.01837	0.52939			0.01644	0.88319
		0.01712	0.08447			0.01461	2.33592			0.01841	0.53043			0.01648	0.88583
		0.01716	0.08472			0.01465	2.34402			0.01845	0.53174			0.01652	0.88848
		0.0172	0.08496			0.01469	2.35212			0.01849	0.53306			0.01656	0.89112
		0.01725	0.0852			0.01473	2.36024			0.01853	0.53438			0.0166	0.89377
		0.01729	0.08545			0.01477	2.36837			0.01857	0.5357			0.01664	0.89643
		0.01733	0.08569			0.01481	2.3765			0.01861	0.53702			0.01668	0.89908
		0.01737	0.08593			0.01485	2.38465			0.01865	0.53834			0.01672	0.90174
		0.01741	0.08618			0.01489	2.39281			0.01869	0.53966			0.01676	0.9044
		0.01745	0.08642			0.01494	2.40098			0.01873	0.54098			0.0168	0.90707
		0.01749	0.08667			0.01498	2.40916			0.01877	0.5423			0.01684	0.90973
		0.01753	0.08691			0.01502	2.41735			0.01881	0.54363			0.01688	0.9124
		0.01758	0.08716			0.01506	2.42555			0.01885	0.54495			0.01692	0.91508
		0.01762	0.0874			0.0151	2.43376			0.01889	0.54628			0.01696	0.91775
		0.01765	0.08758			0.01512	2.43818			0.01893	0.5476			0.01701	0.92043
[truncated: 30 more rows]

## Sheet: Fig. 3d
Linear current potential region around the equilibrium potential
[truncated: 1,003 more rows]

[truncated: 10 more sheets: Fig. 3e, Fig. 3f, Fig. 3g, Fig. 3h, Fig. 4a, Fig. 4d, Fig. 4e, Fig. 4f, Fig. 4h, Fig. 4i]
